# Supplementary material for: Alternative Splicing under Cold Stress in Paper Mulberry
Source: Plants (Basel). 2023 Nov 23;12(23):3950. doi: 10.3390/plants12233950 (PMC10707748; doi:10.3390/plants12233950)
Supplement: Supplementary file 1 [file plants-12-03950-s001.zip]

Archive with 1 entries (1 files):
- plants-2689715-supplementary.xlsx
