# Supplementary material for: Alternative Splicing under Cold Stress in Paper Mulberry
Source: Plants (Basel). 2023 Nov 23;12(23):3950. doi: 10.3390/plants12233950 (PMC10707748; doi:10.3390/plants12233950)
Supplement: Supplementary file 1 [file plants-12-03950-s001.zip › plants-2689715-supplementary.xlsx]

## Sheet: Supplemental Table S1
Alternative splicing events occur in samples of CK, 12 hours, and 24 hours.
event_id	group	sum_psi	event_type	gene_id
MSTRG.1;A3:chr01:76565-76672:76565-76714:+	CK	1.08285	A3	MSTRG.1
MSTRG.1;A3:chr01:76565-76672:76565-76714:+	12h	0.578952	A3	MSTRG.1
MSTRG.1;A3:chr01:76565-76672:76565-76714:+	24h	0.0988322	A3	MSTRG.1
MSTRG.1;SE:chr01:73462-74080:74146-74328:+	CK	0.525583	SE	MSTRG.1
MSTRG.1;SE:chr01:73462-74080:74146-74328:+	12h	0.654117	SE	MSTRG.1
MSTRG.1;SE:chr01:73462-74080:74146-74328:+	24h	1.27443	SE	MSTRG.1
MSTRG.10;A3:chr01:168252-168707:168252-168710:+	CK	2	A3	MSTRG.10
MSTRG.10;A3:chr01:168252-168707:168252-168710:+	12h	2.70207	A3	MSTRG.10
MSTRG.10;A3:chr01:168252-168707:168252-168710:+	24h	2.83918	A3	MSTRG.10
MSTRG.10;A3:chr01:169833-170093:169833-170103:+	CK	1	A3	MSTRG.10
MSTRG.10;A3:chr01:169833-170093:169833-170103:+	12h	0.542913	A3	MSTRG.10
MSTRG.10;A3:chr01:169833-170093:169833-170103:+	24h	0.363543	A3	MSTRG.10
MSTRG.10;A3:chr01:169855-170093:169855-170103:+	CK	2.41359	A3	MSTRG.10
MSTRG.10;A3:chr01:169855-170093:169855-170103:+	12h	2.02621	A3	MSTRG.10
MSTRG.10;A3:chr01:169855-170093:169855-170103:+	24h	1.98642	A3	MSTRG.10
MSTRG.10;A5:chr01:169855-170093:169833-170093:+	CK	2.92069	A5	MSTRG.10
MSTRG.10;A5:chr01:169855-170093:169833-170093:+	12h	2.49537	A5	MSTRG.10
MSTRG.10;A5:chr01:169855-170093:169833-170093:+	24h	2.74458	A5	MSTRG.10
MSTRG.10;A5:chr01:169855-170103:169833-170103:+	CK	0.757686	A5	MSTRG.10
MSTRG.10;A5:chr01:169855-170103:169833-170103:+	12h	1.0047	A5	MSTRG.10
MSTRG.10;A5:chr01:169855-170103:169833-170103:+	24h	1.29941	A5	MSTRG.10
MSTRG.10;A5:chr01:170185-170298:170148-170298:+	CK	2.07931	A5	MSTRG.10
MSTRG.10;A5:chr01:170185-170298:170148-170298:+	12h	3	A5	MSTRG.10
MSTRG.10;A5:chr01:170185-170298:170148-170298:+	24h	3	A5	MSTRG.10
MSTRG.10;A5:chr01:171093-171600:170397-171600:+	CK	1	A5	MSTRG.10
MSTRG.10;A5:chr01:171093-171600:170397-171600:+	12h	2.09206	A5	MSTRG.10
MSTRG.10;A5:chr01:171093-171600:170397-171600:+	24h	2.62108	A5	MSTRG.10
MSTRG.10;RI:chr01:170298:170397-170635:171093:+	CK	0.157922	RI	MSTRG.10
MSTRG.10;RI:chr01:170298:170397-170635:171093:+	12h	0.892146	RI	MSTRG.10
MSTRG.10;RI:chr01:170298:170397-170635:171093:+	24h	0.918918	RI	MSTRG.10
MSTRG.10;SE:chr01:170397-170635:171093-171600:+	CK	3	SE	MSTRG.10
MSTRG.10;SE:chr01:170397-170635:171093-171600:+	12h	2.39008	SE	MSTRG.10
MSTRG.10;SE:chr01:170397-170635:171093-171600:+	24h	2.8417	SE	MSTRG.10
MSTRG.1000;A3:chr01:16210746-16210863:16210626-16210863:-	CK	0.0965067	A3	MSTRG.1000
MSTRG.1000;A3:chr01:16210746-16210863:16210626-16210863:-	12h	0.709521	A3	MSTRG.1000
MSTRG.1000;A3:chr01:16210746-16210863:16210626-16210863:-	24h	0.314609	A3	MSTRG.1000
MSTRG.1000;A5:chr01:16211147-16211730:16211147-16212631:-	CK	1.57428	A5	MSTRG.1000
MSTRG.1000;A5:chr01:16211147-16211730:16211147-16212631:-	12h	1.76298	A5	MSTRG.1000
MSTRG.1000;A5:chr01:16211147-16211730:16211147-16212631:-	24h	2.87974	A5	MSTRG.1000
MSTRG.10000;SE:chr06:7207237-7208066:7208193-7208317:+	CK	2.85331	SE	MSTRG.10000
MSTRG.10000;SE:chr06:7207237-7208066:7208193-7208317:+	12h	1.34303	SE	MSTRG.10000
MSTRG.10000;SE:chr06:7207237-7208066:7208193-7208317:+	24h	2.24425	SE	MSTRG.10000
MSTRG.10001;A3:chr06:7222435-7236061:7222435-7236063:+	12h	0.0900388	A3	MSTRG.10001
MSTRG.10001;RI:chr06:7240913:7240990-7241299:7241881:+	CK	2.16865	RI	MSTRG.10001
MSTRG.10001;RI:chr06:7240913:7240990-7241299:7241881:+	12h	2.03935	RI	MSTRG.10001
MSTRG.10001;RI:chr06:7240913:7240990-7241299:7241881:+	24h	0.893772	RI	MSTRG.10001
MSTRG.10002;A3:chr06:7265893-7265991:7265893-7266004:+	CK	2.76157	A3	MSTRG.10002
MSTRG.10002;A3:chr06:7265893-7265991:7265893-7266004:+	12h	2.9282	A3	MSTRG.10002
MSTRG.10002;A3:chr06:7265893-7265991:7265893-7266004:+	24h	2.74781	A3	MSTRG.10002
MSTRG.10002;A5:chr06:7266548-7267092:7266441-7267092:+	CK	2.99682	A5	MSTRG.10002
MSTRG.10002;A5:chr06:7266548-7267092:7266441-7267092:+	12h	2.78235	A5	MSTRG.10002
MSTRG.10002;A5:chr06:7266548-7267092:7266441-7267092:+	24h	3	A5	MSTRG.10002
MSTRG.10002;AF:chr06:7262992:7263213-7264073:7263281:7263292-7264073:+	CK	2.13391	AF	MSTRG.10002
MSTRG.10002;AF:chr06:7262992:7263213-7264073:7263281:7263292-7264073:+	12h	2	AF	MSTRG.10002
MSTRG.10002;AF:chr06:7262992:7263213-7264073:7263281:7263292-7264073:+	24h	2.63396	AF	MSTRG.10002
MSTRG.10002;AF:chr06:7266043:7266441-7267092:7266786:7266978-7267092:+	CK	0.0604149	AF	MSTRG.10002
MSTRG.10002;AF:chr06:7266043:7266441-7267092:7266786:7266978-7267092:+	12h	1.52893	AF	MSTRG.10002
MSTRG.10003;A3:chr06:7281151-7281751:7281151-7281756:+	CK	2.50618	A3	MSTRG.10003
MSTRG.10003;A3:chr06:7281151-7281751:7281151-7281756:+	12h	2.70565	A3	MSTRG.10003
MSTRG.10003;A3:chr06:7281151-7281751:7281151-7281756:+	24h	2.83121	A3	MSTRG.10003
MSTRG.10003;A3:chr06:7282015-7283282:7282015-7283591:+	CK	2	A3	MSTRG.10003
MSTRG.10003;A3:chr06:7282015-7283282:7282015-7283591:+	12h	1.94927	A3	MSTRG.10003
MSTRG.10003;A3:chr06:7282015-7283282:7282015-7283591:+	24h	2.50849	A3	MSTRG.10003
MSTRG.10003;A3:chr06:7283852-7284459:7283852-7284478:+	CK	2.90645	A3	MSTRG.10003
MSTRG.10003;A3:chr06:7283852-7284459:7283852-7284478:+	12h	2.63872	A3	MSTRG.10003
MSTRG.10003;A3:chr06:7283852-7284459:7283852-7284478:+	24h	2.83893	A3	MSTRG.10003
MSTRG.10003;RI:chr06:7283282:7283381-7283591:7283671:+	CK	0.093551	RI	MSTRG.10003
MSTRG.10003;RI:chr06:7283282:7283381-7283591:7283671:+	12h	0.431021	RI	MSTRG.10003
MSTRG.10003;RI:chr06:7283282:7283381-7283591:7283671:+	24h	0.163224	RI	MSTRG.10003
MSTRG.10003;SE:chr06:7282015-7283282:7283381-7283591:+	CK	2.95247	SE	MSTRG.10003
MSTRG.10003;SE:chr06:7282015-7283282:7283381-7283591:+	12h	2.60427	SE	MSTRG.10003
MSTRG.10003;SE:chr06:7282015-7283282:7283381-7283591:+	24h	2.96075	SE	MSTRG.10003
MSTRG.10004;A3:chr06:7297247-7297830:7297247-7297906:+	CK	2.51586	A3	MSTRG.10004
MSTRG.10004;A3:chr06:7297247-7297830:7297247-7297906:+	12h	2.47501	A3	MSTRG.10004
MSTRG.10004;A3:chr06:7297247-7297830:7297247-7297906:+	24h	2.62805	A3	MSTRG.10004
MSTRG.10004;A3:chr06:7298923-7299020:7298923-7299049:+	CK	1.82989	A3	MSTRG.10004
MSTRG.10004;A3:chr06:7298923-7299020:7298923-7299049:+	12h	1.30397	A3	MSTRG.10004
MSTRG.10004;A3:chr06:7298923-7299020:7298923-7299049:+	24h	2.07209	A3	MSTRG.10004
MSTRG.10004;A3:chr06:7302553-7302763:7302553-7302766:+	CK	0.215959	A3	MSTRG.10004
MSTRG.10004;A3:chr06:7302553-7302763:7302553-7302766:+	12h	0.861895	A3	MSTRG.10004
MSTRG.10004;A3:chr06:7302553-7302763:7302553-7302766:+	24h	0.815324	A3	MSTRG.10004
MSTRG.10004;A5:chr06:7297053-7297151:7297003-7297151:+	CK	0.381579	A5	MSTRG.10004
MSTRG.10004;A5:chr06:7297053-7297151:7297003-7297151:+	24h	0.828556	A5	MSTRG.10004
MSTRG.10004;RI:chr06:7296762:7297003-7297151:7297247:+	12h	0.321085	RI	MSTRG.10004
MSTRG.10004;RI:chr06:7296762:7297003-7297151:7297247:+	24h	0.592426	RI	MSTRG.10004
MSTRG.10004;RI:chr06:7296806:7297053-7297151:7297247:+	CK	1	RI	MSTRG.10004
MSTRG.10004;RI:chr06:7296806:7297053-7297151:7297247:+	12h	1	RI	MSTRG.10004
MSTRG.10004;RI:chr06:7297151:7297247-7297830:7297978:+	CK	0.254081	RI	MSTRG.10004
MSTRG.10004;RI:chr06:7297151:7297247-7297830:7297978:+	12h	0.293613	RI	MSTRG.10004
MSTRG.10004;RI:chr06:7297151:7297247-7297830:7297978:+	24h	0.67816	RI	MSTRG.10004
MSTRG.10008;AF:chr06:7357799-7357901:7359134:7357799-7361801:7362152:-	CK	1.48969	AF	MSTRG.10008
MSTRG.10008;AF:chr06:7357799-7357901:7359134:7357799-7361801:7362152:-	12h	1.43575	AF	MSTRG.10008
MSTRG.10008;AF:chr06:7357799-7357901:7359134:7357799-7361801:7362152:-	24h	2.45598	AF	MSTRG.10008
MSTRG.10014;RI:chr06:7498004:7498112-7498428:7498683:+	CK	2.47321	RI	MSTRG.10014
MSTRG.10014;RI:chr06:7498004:7498112-7498428:7498683:+	12h	2.60593	RI	MSTRG.10014
MSTRG.10014;RI:chr06:7498004:7498112-7498428:7498683:+	24h	1.89269	RI	MSTRG.10014
MSTRG.10016;SE:chr06:7550293-7550395:7550550-7552010:+	CK	2.89017	SE	MSTRG.10016
MSTRG.10016;SE:chr06:7550293-7550395:7550550-7552010:+	12h	2.78389	SE	MSTRG.10016
MSTRG.10016;SE:chr06:7550293-7550395:7550550-7552010:+	24h	2.91887	SE	MSTRG.10016
MSTRG.1002;A3:chr01:16306420-16306982:16306420-16307006:+	CK	0.0216382	A3	MSTRG.1002
MSTRG.1002;A3:chr01:16306420-16306982:16306420-16307006:+	12h	0.294575	A3	MSTRG.1002
MSTRG.1002;A3:chr01:16306420-16306982:16306420-16307006:+	24h	0.131625	A3	MSTRG.1002
MSTRG.1002;A3:chr01:16307910-16308035:16307910-16308066:+	CK	2.76626	A3	MSTRG.1002
MSTRG.1002;A3:chr01:16307910-16308035:16307910-16308066:+	12h	2.79255	A3	MSTRG.1002
MSTRG.1002;A3:chr01:16307910-16308035:16307910-16308066:+	24h	2.76473	A3	MSTRG.1002
MSTRG.1002;AL:chr01:16309435-16309522:16309701:16309435-16321655:16322091:+	CK	2.05562	AL	MSTRG.1002
MSTRG.1002;AL:chr01:16309435-16309522:16309701:16309435-16321655:16322091:+	12h	2.53114	AL	MSTRG.1002
MSTRG.1002;AL:chr01:16309435-16309522:16309701:16309435-16321655:16322091:+	24h	2.6236	AL	MSTRG.1002
MSTRG.1002;RI:chr01:16308716:16308751-16309101:16309190:+	CK	0.938197	RI	MSTRG.1002
MSTRG.1002;RI:chr01:16308716:16308751-16309101:16309190:+	12h	0.460292	RI	MSTRG.1002
MSTRG.1002;RI:chr01:16308716:16308751-16309101:16309190:+	24h	0.359816	RI	MSTRG.1002
MSTRG.10034;A3:chr06:7875226-7875320:7875226-7875351:+	CK	1.63858	A3	MSTRG.10034
MSTRG.10034;A3:chr06:7875226-7875320:7875226-7875351:+	12h	1.25971	A3	MSTRG.10034
MSTRG.10034;A3:chr06:7875226-7875320:7875226-7875351:+	24h	2.0016	A3	MSTRG.10034
MSTRG.10034;A5:chr06:7875257-7875351:7875226-7875351:+	CK	0.122148	A5	MSTRG.10034
MSTRG.10034;A5:chr06:7875257-7875351:7875226-7875351:+	12h	0.271783	A5	MSTRG.10034
MSTRG.10034;A5:chr06:7875257-7875351:7875226-7875351:+	24h	0.991538	A5	MSTRG.10034
MSTRG.10038;A3:chr06:7918959-7919628:7918959-7919635:+	CK	2.4784	A3	MSTRG.10038
MSTRG.10038;A3:chr06:7918959-7919628:7918959-7919635:+	12h	2.81631	A3	MSTRG.10038
MSTRG.10038;A3:chr06:7918959-7919628:7918959-7919635:+	24h	2.82909	A3	MSTRG.10038
MSTRG.10038;A3:chr06:7919767-7920653:7919767-7920658:+	CK	0.0163845	A3	MSTRG.10038
MSTRG.10038;A3:chr06:7919767-7920653:7919767-7920658:+	12h	0.155192	A3	MSTRG.10038
MSTRG.10038;A3:chr06:7919767-7920653:7919767-7920658:+	24h	0.0919773	A3	MSTRG.10038
MSTRG.10043;A3:chr06:8014045-8015116:8014040-8015116:-	CK	1.60628	A3	MSTRG.10043
MSTRG.10043;A3:chr06:8014045-8015116:8014040-8015116:-	12h	1.43992	A3	MSTRG.10043
MSTRG.10043;A3:chr06:8014045-8015116:8014040-8015116:-	24h	1.74551	A3	MSTRG.10043
MSTRG.10043;A5:chr06:8020634-8020719:8020634-8020723:-	CK	1.64423	A5	MSTRG.10043
MSTRG.10043;A5:chr06:8020634-8020719:8020634-8020723:-	12h	1.19179	A5	MSTRG.10043
MSTRG.10043;A5:chr06:8020634-8020719:8020634-8020723:-	24h	0.623776	A5	MSTRG.10043
MSTRG.10043;RI:chr06:8022047:8022241-8022837:8022937:-	CK	0.0573448	RI	MSTRG.10043
MSTRG.10043;RI:chr06:8022047:8022241-8022837:8022937:-	12h	0.837663	RI	MSTRG.10043
MSTRG.10043;RI:chr06:8022047:8022241-8022837:8022937:-	24h	0.623776	RI	MSTRG.10043
MSTRG.10045;A5:chr06:8034408-8034864:8034408-8034869:-	CK	0.459841	A5	MSTRG.10045
MSTRG.10045;AF:chr06:8035077-8036002:8036223:8035077-8036343:8036773:-	CK	2.21148	AF	MSTRG.10045
MSTRG.10045;AF:chr06:8035077-8036002:8036223:8035077-8036343:8036773:-	12h	1.81426	AF	MSTRG.10045
MSTRG.10045;AF:chr06:8035077-8036002:8036223:8035077-8036343:8036773:-	24h	1.68991	AF	MSTRG.10045
MSTRG.10045;RI:chr06:8033159:8034034-8034134:8034408:-	CK	2.92402	RI	MSTRG.10045
MSTRG.10045;RI:chr06:8033159:8034034-8034134:8034408:-	12h	2	RI	MSTRG.10045
MSTRG.10045;RI:chr06:8033159:8034034-8034134:8034408:-	24h	2.72257	RI	MSTRG.10045
MSTRG.10048;A3:chr06:8059907-8060322:8059907-8060514:+	CK	1	A3	MSTRG.10048
MSTRG.10048;A3:chr06:8059907-8060322:8059907-8060514:+	12h	0.868017	A3	MSTRG.10048
MSTRG.10048;A3:chr06:8059907-8060322:8059907-8060514:+	24h	2.89246	A3	MSTRG.10048
MSTRG.10048;A3:chr06:8062065-8062317:8062065-8062337:+	CK	2.25639	A3	MSTRG.10048
MSTRG.10048;A3:chr06:8062065-8062317:8062065-8062337:+	12h	2.43789	A3	MSTRG.10048
MSTRG.10048;A3:chr06:8062065-8062317:8062065-8062337:+	24h	2.97657	A3	MSTRG.10048
MSTRG.10048;A5:chr06:8060617-8060803:8060546-8060803:+	CK	1.47419	A5	MSTRG.10048
MSTRG.10048;A5:chr06:8060617-8060803:8060546-8060803:+	12h	2.87838	A5	MSTRG.10048
MSTRG.10048;A5:chr06:8060617-8060803:8060546-8060803:+	24h	2.96935	A5	MSTRG.10048
MSTRG.10049;A3:chr06:8071385-8071645:8071385-8071908:+	CK	1.12316	A3	MSTRG.10049
MSTRG.10049;A3:chr06:8071385-8071645:8071385-8071908:+	12h	0.247123	A3	MSTRG.10049
MSTRG.10049;A3:chr06:8071385-8071645:8071385-8071908:+	24h	0.220066	A3	MSTRG.10049
MSTRG.10049;A3:chr06:8071385-8071645:8071385-8071911:+	CK	0.952414	A3	MSTRG.10049
MSTRG.10049;A3:chr06:8071385-8071645:8071385-8071911:+	12h	0.311367	A3	MSTRG.10049
MSTRG.10049;A3:chr06:8071385-8071645:8071385-8071911:+	24h	0.4528	A3	MSTRG.10049
MSTRG.10049;A3:chr06:8071385-8071645:8071385-8071945:+	CK	2.67542	A3	MSTRG.10049
MSTRG.10049;A3:chr06:8071385-8071645:8071385-8071945:+	12h	1.93438	A3	MSTRG.10049
MSTRG.10049;A3:chr06:8071385-8071645:8071385-8071945:+	24h	1.24121	A3	MSTRG.10049
MSTRG.10049;A3:chr06:8071385-8071908:8071385-8071911:+	CK	1.44607	A3	MSTRG.10049
MSTRG.10049;A3:chr06:8071385-8071908:8071385-8071911:+	12h	1.81196	A3	MSTRG.10049
MSTRG.10049;A3:chr06:8071385-8071908:8071385-8071911:+	24h	2.03309	A3	MSTRG.10049
MSTRG.10049;A3:chr06:8071385-8071908:8071385-8071945:+	CK	2.93844	A3	MSTRG.10049
MSTRG.10049;A3:chr06:8071385-8071908:8071385-8071945:+	12h	2.48283	A3	MSTRG.10049
MSTRG.10049;A3:chr06:8071385-8071908:8071385-8071945:+	24h	2.69362	A3	MSTRG.10049
MSTRG.10049;A3:chr06:8071385-8071911:8071385-8071945:+	CK	2.83349	A3	MSTRG.10049
MSTRG.10049;A3:chr06:8071385-8071911:8071385-8071945:+	12h	2.22995	A3	MSTRG.10049
MSTRG.10049;A3:chr06:8071385-8071911:8071385-8071945:+	24h	2.42161	A3	MSTRG.10049
MSTRG.10049;RI:chr06:8071645:8071731-8071911:8072024:+	CK	2.01468	RI	MSTRG.10049
MSTRG.10049;RI:chr06:8071645:8071731-8071911:8072024:+	12h	1.40928	RI	MSTRG.10049
MSTRG.10049;RI:chr06:8071645:8071731-8071911:8072024:+	24h	2.0091	RI	MSTRG.10049
MSTRG.10049;SE:chr06:8071385-8071645:8071731-8071911:+	CK	0.628791	SE	MSTRG.10049
MSTRG.10049;SE:chr06:8071385-8071645:8071731-8071911:+	12h	0.124801	SE	MSTRG.10049
MSTRG.10049;SE:chr06:8071385-8071645:8071731-8071911:+	24h	0.215494	SE	MSTRG.10049
MSTRG.10052;A5:chr06:8126478-8127886:8126473-8127886:+	CK	2.72888	A5	MSTRG.10052
MSTRG.10052;A5:chr06:8126478-8127886:8126473-8127886:+	12h	2.89371	A5	MSTRG.10052
MSTRG.10052;A5:chr06:8126478-8127886:8126473-8127886:+	24h	2.91365	A5	MSTRG.10052
MSTRG.10056;A3:chr06:8168390-8169231:8168161-8169231:-	CK	0.00970944	A3	MSTRG.10056
MSTRG.10056;A3:chr06:8168390-8169231:8168161-8169231:-	12h	0.210512	A3	MSTRG.10056
MSTRG.10056;A3:chr06:8168390-8169231:8168161-8169231:-	24h	0.083481	A3	MSTRG.10056
MSTRG.10056;RI:chr06:8168023:8168161-8168272:8168390:-	CK	1	RI	MSTRG.10056
MSTRG.10056;RI:chr06:8168023:8168161-8168272:8168390:-	12h	0.820199	RI	MSTRG.10056
MSTRG.10056;RI:chr06:8168023:8168161-8168272:8168390:-	24h	2	RI	MSTRG.10056
MSTRG.10056;SE:chr06:8167616-8167721:8167738-8167861:-	CK	3	SE	MSTRG.10056
MSTRG.10056;SE:chr06:8167616-8167721:8167738-8167861:-	12h	3	SE	MSTRG.10056
MSTRG.10056;SE:chr06:8167616-8167721:8167738-8167861:-	24h	3	SE	MSTRG.10056
MSTRG.10056;SE:chr06:8168161-8168272:8168390-8169231:-	12h	0.213658	SE	MSTRG.10056
MSTRG.10066;A5:chr06:8322365-8324066:8322324-8324066:+	CK	0.887233	A5	MSTRG.10066
MSTRG.10066;A5:chr06:8322365-8324066:8322324-8324066:+	12h	2.43045	A5	MSTRG.10066
MSTRG.10066;A5:chr06:8322365-8324066:8322324-8324066:+	24h	3	A5	MSTRG.10066
MSTRG.10067;A3:chr06:8362946-8363064:8362946-8363073:+	CK	0.784587	A3	MSTRG.10067
MSTRG.10067;A3:chr06:8362946-8363064:8362946-8363073:+	12h	1.32178	A3	MSTRG.10067
MSTRG.10067;A3:chr06:8362946-8363064:8362946-8363073:+	24h	0.15212	A3	MSTRG.10067
MSTRG.1007;A5:chr01:16457048-16457517:16457048-16457563:-	CK	1.39212	A5	MSTRG.1007
MSTRG.1007;A5:chr01:16457048-16457517:16457048-16457563:-	12h	2.07501	A5	MSTRG.1007
MSTRG.1007;A5:chr01:16457048-16457517:16457048-16457563:-	24h	2.19635	A5	MSTRG.1007
MSTRG.1007;A5:chr01:16457648-16457754:16457648-16457821:-	12h	0.336239	A5	MSTRG.1007
MSTRG.1007;A5:chr01:16457648-16457754:16457648-16457821:-	24h	0.17893	A5	MSTRG.1007
MSTRG.1007;RI:chr01:16454748:16454845-16455228:16455279:-	CK	1.01551	RI	MSTRG.1007
MSTRG.1007;RI:chr01:16454748:16454845-16455228:16455279:-	12h	1.73706	RI	MSTRG.1007
MSTRG.1007;RI:chr01:16454748:16454845-16455228:16455279:-	24h	1.59956	RI	MSTRG.1007
MSTRG.1007;SE:chr01:16454193-16454350:16454426-16454748:-	CK	2.36354	SE	MSTRG.1007
MSTRG.1007;SE:chr01:16454193-16454350:16454426-16454748:-	12h	2.8137	SE	MSTRG.1007
MSTRG.1007;SE:chr01:16454193-16454350:16454426-16454748:-	24h	2.96219	SE	MSTRG.1007
MSTRG.10075;A3:chr06:8436586-8437491:8436586-8437494:+	CK	0.634287	A3	MSTRG.10075
MSTRG.10075;A3:chr06:8436586-8437491:8436586-8437494:+	24h	1.79545	A3	MSTRG.10075
MSTRG.10075;SE:chr06:8436586-8437491:8437695-8437775:+	CK	1	SE	MSTRG.10075
MSTRG.10075;SE:chr06:8436586-8437491:8437695-8437775:+	24h	1.91358	SE	MSTRG.10075
MSTRG.10075;SE:chr06:8436586-8437494:8437695-8437775:+	CK	1	SE	MSTRG.10075
MSTRG.10075;SE:chr06:8436586-8437494:8437695-8437775:+	12h	1	SE	MSTRG.10075
MSTRG.10075;SE:chr06:8436586-8437494:8437695-8437775:+	24h	1.05373	SE	MSTRG.10075
MSTRG.1008;A3:chr01:16485291-16485386:16485240-16485386:-	CK	2.93438	A3	MSTRG.1008
MSTRG.1008;A3:chr01:16485291-16485386:16485240-16485386:-	12h	2.71276	A3	MSTRG.1008
MSTRG.1008;A3:chr01:16485291-16485386:16485240-16485386:-	24h	2.76217	A3	MSTRG.1008
MSTRG.1008;A5:chr01:16488581-16488957:16488581-16489334:-	CK	1.00335	A5	MSTRG.1008
MSTRG.1008;A5:chr01:16488581-16488957:16488581-16489334:-	12h	0.786733	A5	MSTRG.1008
MSTRG.1008;A5:chr01:16488581-16488957:16488581-16489334:-	24h	0.550026	A5	MSTRG.1008
MSTRG.1008;MX:chr01:16491987-16492080:16492184-16493143:16491987-16492500:16492634-16493143:-	CK	1.67607	MX	MSTRG.1008
MSTRG.1008;MX:chr01:16491987-16492080:16492184-16493143:16491987-16492500:16492634-16493143:-	12h	0.808986	MX	MSTRG.1008
MSTRG.1008;MX:chr01:16491987-16492080:16492184-16493143:16491987-16492500:16492634-16493143:-	24h	0.613683	MX	MSTRG.1008
MSTRG.1008;RI:chr01:16485195:16485240-16485386:16485447:-	CK	2.7828	RI	MSTRG.1008
MSTRG.1008;RI:chr01:16485195:16485240-16485386:16485447:-	12h	2.25503	RI	MSTRG.1008
MSTRG.1008;RI:chr01:16485195:16485240-16485386:16485447:-	24h	2.40665	RI	MSTRG.1008
MSTRG.1008;RI:chr01:16485195:16485291-16485386:16485447:-	CK	1.38219	RI	MSTRG.1008
MSTRG.1008;RI:chr01:16485195:16485291-16485386:16485447:-	12h	1.06145	RI	MSTRG.1008
MSTRG.1008;RI:chr01:16485195:16485291-16485386:16485447:-	24h	0.940189	RI	MSTRG.1008
MSTRG.1008;RI:chr01:16485386:16485447-16486037:16486150:-	CK	1.25335	RI	MSTRG.1008
MSTRG.1008;RI:chr01:16485386:16485447-16486037:16486150:-	12h	1.00439	RI	MSTRG.1008
MSTRG.1008;RI:chr01:16485386:16485447-16486037:16486150:-	24h	0.712906	RI	MSTRG.1008
MSTRG.1008;RI:chr01:16488957:16489129-16489334:16489463:-	CK	1.67684	RI	MSTRG.1008
MSTRG.1008;RI:chr01:16488957:16489129-16489334:16489463:-	12h	2.69945	RI	MSTRG.1008
MSTRG.1008;RI:chr01:16488957:16489129-16489334:16489463:-	24h	2.86022	RI	MSTRG.1008
MSTRG.1008;SE:chr01:16488581-16488957:16489129-16489334:-	CK	0.832883	SE	MSTRG.1008
MSTRG.1008;SE:chr01:16488581-16488957:16489129-16489334:-	12h	0.144816	SE	MSTRG.1008
MSTRG.1008;SE:chr01:16488581-16488957:16489129-16489334:-	24h	0.0371942	SE	MSTRG.1008
MSTRG.1008;SE:chr01:16491987-16492080:16492184-16492500:-	CK	2.46219	SE	MSTRG.1008
MSTRG.1008;SE:chr01:16491987-16492080:16492184-16492500:-	12h	2.00487	SE	MSTRG.1008
MSTRG.1008;SE:chr01:16491987-16492080:16492184-16492500:-	24h	2.16655	SE	MSTRG.1008
MSTRG.1008;SE:chr01:16492184-16492500:16492634-16493143:-	CK	2.94159	SE	MSTRG.1008
MSTRG.1008;SE:chr01:16492184-16492500:16492634-16493143:-	12h	2.52393	SE	MSTRG.1008
MSTRG.1008;SE:chr01:16492184-16492500:16492634-16493143:-	24h	2.72049	SE	MSTRG.1008
MSTRG.10083;RI:chr06:8602776:8602919-8603279:8603728:+	12h	1.57011	RI	MSTRG.10083
MSTRG.10089;AF:chr06:8708366:8708386-8709864:8709482:8709739-8709864:+	CK	0.835502	AF	MSTRG.10089
MSTRG.10089;AF:chr06:8708366:8708386-8709864:8709482:8709739-8709864:+	12h	0.959002	AF	MSTRG.10089
MSTRG.10089;AF:chr06:8708366:8708386-8709864:8709482:8709739-8709864:+	24h	0.0099274	AF	MSTRG.10089
MSTRG.1009;A3:chr01:16496301-16496411:16496298-16496411:-	CK	0.429376	A3	MSTRG.1009
MSTRG.1009;A3:chr01:16496301-16496411:16496298-16496411:-	12h	0.327273	A3	MSTRG.1009
MSTRG.1009;A3:chr01:16496301-16496411:16496298-16496411:-	24h	0.25419	A3	MSTRG.1009
MSTRG.1009;A3:chr01:16496936-16497020:16496916-16497020:-	CK	0.603523	A3	MSTRG.1009
MSTRG.1009;A3:chr01:16496936-16497020:16496916-16497020:-	12h	0.988919	A3	MSTRG.1009
MSTRG.1009;A3:chr01:16496936-16497020:16496916-16497020:-	24h	0.697571	A3	MSTRG.1009
MSTRG.1009;A5:chr01:16499087-16499755:16499087-16499968:-	CK	3	A5	MSTRG.1009
MSTRG.1009;A5:chr01:16499087-16499755:16499087-16499968:-	12h	2.63314	A5	MSTRG.1009
MSTRG.1009;A5:chr01:16499087-16499755:16499087-16499968:-	24h	2.79281	A5	MSTRG.1009
MSTRG.1009;AF:chr01:16499087-16499188:16499254:16499087-16499755:16499967:-	CK	1	AF	MSTRG.1009
MSTRG.1009;AF:chr01:16499087-16499188:16499254:16499087-16499755:16499967:-	12h	1.63842	AF	MSTRG.1009
MSTRG.1009;AF:chr01:16499087-16499188:16499254:16499087-16499755:16499967:-	24h	1.02393	AF	MSTRG.1009
MSTRG.1009;AF:chr01:16499087-16499188:16499254:16499087-16499755:16499987:-	CK	0.179037	AF	MSTRG.1009
MSTRG.1009;AF:chr01:16499087-16499188:16499254:16499087-16499755:16499987:-	12h	0.818056	AF	MSTRG.1009
MSTRG.1009;AF:chr01:16499087-16499188:16499254:16499087-16499755:16499987:-	24h	0.27491	AF	MSTRG.1009
MSTRG.1009;AF:chr01:16499087-16499188:16499254:16499087-16499968:16499987:-	CK	1	AF	MSTRG.1009
MSTRG.1009;AF:chr01:16499087-16499188:16499254:16499087-16499968:16499987:-	12h	1.72751	AF	MSTRG.1009
MSTRG.1009;AF:chr01:16499087-16499188:16499254:16499087-16499968:16499987:-	24h	1.10368	AF	MSTRG.1009
MSTRG.1009;AF:chr01:16499087-16499755:16499967:16499087-16499968:16499987:-	CK	2	AF	MSTRG.1009
MSTRG.1009;AF:chr01:16499087-16499755:16499967:16499087-16499968:16499987:-	12h	2.26081	AF	MSTRG.1009
MSTRG.1009;AF:chr01:16499087-16499755:16499967:16499087-16499968:16499987:-	24h	2.36987	AF	MSTRG.1009
MSTRG.1009;SE:chr01:16499087-16499255:16499356-16499755:-	CK	0.0330756	SE	MSTRG.1009
MSTRG.1009;SE:chr01:16499087-16499255:16499356-16499755:-	12h	0.00766722	SE	MSTRG.1009
MSTRG.1009;SE:chr01:16499087-16499255:16499356-16499755:-	24h	0.0317552	SE	MSTRG.1009
MSTRG.10093;A3:chr06:8800903-8802128:8800708-8802128:-	CK	1.36451	A3	MSTRG.10093
MSTRG.10093;A3:chr06:8800903-8802128:8800708-8802128:-	12h	2.65409	A3	MSTRG.10093
MSTRG.10093;A3:chr06:8800903-8802128:8800708-8802128:-	24h	1.69085	A3	MSTRG.10093
MSTRG.10093;RI:chr06:8800481:8800708-8802128:8802579:-	CK	0.539536	RI	MSTRG.10093
MSTRG.10093;RI:chr06:8800481:8800708-8802128:8802579:-	12h	0.528708	RI	MSTRG.10093
MSTRG.10093;RI:chr06:8800481:8800708-8802128:8802579:-	24h	0.770583	RI	MSTRG.10093
MSTRG.10094;A3:chr06:8811387-8811468:8811375-8811468:-	CK	1.09305	A3	MSTRG.10094
MSTRG.10094;A3:chr06:8811387-8811468:8811375-8811468:-	12h	0.650683	A3	MSTRG.10094
MSTRG.10094;A3:chr06:8811387-8811468:8811375-8811468:-	24h	0.853516	A3	MSTRG.10094
MSTRG.10094;A3:chr06:8811792-8814611:8811778-8814611:-	CK	0.705923	A3	MSTRG.10094
MSTRG.10094;A3:chr06:8811792-8814611:8811778-8814611:-	12h	1.10413	A3	MSTRG.10094
MSTRG.10094;A3:chr06:8811792-8814611:8811778-8814611:-	24h	0.0708133	A3	MSTRG.10094
MSTRG.10094;A5:chr06:8808362-8808453:8808362-8808479:-	CK	2.70108	A5	MSTRG.10094
MSTRG.10094;A5:chr06:8808362-8808453:8808362-8808479:-	12h	2.50663	A5	MSTRG.10094
MSTRG.10094;A5:chr06:8808362-8808453:8808362-8808479:-	24h	2.40898	A5	MSTRG.10094
MSTRG.10094;A5:chr06:8809345-8809429:8809345-8809433:-	CK	1.52126	A5	MSTRG.10094
MSTRG.10094;A5:chr06:8809345-8809429:8809345-8809433:-	12h	0.914507	A5	MSTRG.10094
MSTRG.10094;A5:chr06:8809345-8809429:8809345-8809433:-	24h	1.51766	A5	MSTRG.10094
MSTRG.10094;A5:chr06:8814729-8814831:8814729-8815426:-	CK	0.643556	A5	MSTRG.10094
MSTRG.10094;A5:chr06:8814729-8814831:8814729-8815426:-	12h	1.17238	A5	MSTRG.10094
MSTRG.10094;A5:chr06:8814729-8814831:8814729-8815426:-	24h	0.921633	A5	MSTRG.10094
MSTRG.10094;RI:chr06:8814831:8814906-8815426:8815471:-	CK	2.42014	RI	MSTRG.10094
MSTRG.10094;RI:chr06:8814831:8814906-8815426:8815471:-	12h	2.62515	RI	MSTRG.10094
MSTRG.10094;RI:chr06:8814831:8814906-8815426:8815471:-	24h	2.75614	RI	MSTRG.10094
MSTRG.10094;SE:chr06:8809975-8810385:8810458-8811286:-	CK	2.70108	SE	MSTRG.10094
MSTRG.10094;SE:chr06:8809975-8810385:8810458-8811286:-	12h	2.50663	SE	MSTRG.10094
MSTRG.10094;SE:chr06:8809975-8810385:8810458-8811286:-	24h	2.40898	SE	MSTRG.10094
MSTRG.10094;SE:chr06:8814729-8814831:8814906-8815426:-	CK	0.38787	SE	MSTRG.10094
MSTRG.10094;SE:chr06:8814729-8814831:8814906-8815426:-	12h	0.128045	SE	MSTRG.10094
MSTRG.10094;SE:chr06:8814729-8814831:8814906-8815426:-	24h	0.139271	SE	MSTRG.10094
MSTRG.10095;AF:chr06:8827879-8829079:8829375:8827879-8829894:8830912:-	12h	0.647981	AF	MSTRG.10095
MSTRG.10095;AF:chr06:8827879-8829079:8829375:8827879-8829894:8830912:-	24h	0.103027	AF	MSTRG.10095
MSTRG.10095;SE:chr06:8827879-8828834:8828866-8829894:-	12h	0.354082	SE	MSTRG.10095
MSTRG.10095;SE:chr06:8827879-8828834:8828866-8829894:-	24h	0.0213626	SE	MSTRG.10095
MSTRG.10098;A3:chr06:8873688-8874741:8873688-8874789:+	CK	1.88051	A3	MSTRG.10098
MSTRG.10098;A3:chr06:8873688-8874741:8873688-8874789:+	12h	2.89629	A3	MSTRG.10098
MSTRG.10098;A3:chr06:8873688-8874741:8873688-8874789:+	24h	2.48992	A3	MSTRG.10098
MSTRG.10098;A3:chr06:8873688-8874741:8873688-8874829:+	CK	0.415892	A3	MSTRG.10098
MSTRG.10098;A3:chr06:8873688-8874741:8873688-8874829:+	12h	1.41573	A3	MSTRG.10098
MSTRG.10098;A3:chr06:8873688-8874741:8873688-8874829:+	24h	0.753771	A3	MSTRG.10098
MSTRG.10098;A3:chr06:8873688-8874789:8873688-8874829:+	CK	0.0524115	A3	MSTRG.10098
MSTRG.10098;A3:chr06:8873688-8874789:8873688-8874829:+	12h	0.031797	A3	MSTRG.10098
MSTRG.10098;A3:chr06:8873688-8874789:8873688-8874829:+	24h	0.239538	A3	MSTRG.10098
MSTRG.10098;A3:chr06:8878484-8879657:8878484-8879700:+	CK	0.826086	A3	MSTRG.10098
MSTRG.10098;A3:chr06:8878484-8879657:8878484-8879700:+	12h	0.298564	A3	MSTRG.10098
MSTRG.10098;A3:chr06:8878484-8879657:8878484-8879700:+	24h	0.101561	A3	MSTRG.10098
MSTRG.10098;A5:chr06:8878484-8879700:8878338-8879700:+	CK	1.24729	A5	MSTRG.10098
MSTRG.10098;A5:chr06:8878484-8879700:8878338-8879700:+	12h	2.42047	A5	MSTRG.10098
MSTRG.10098;A5:chr06:8878484-8879700:8878338-8879700:+	24h	2.48992	A5	MSTRG.10098
MSTRG.10098;RI:chr06:8878285:8878338-8878453:8878484:+	CK	0.238623	RI	MSTRG.10098
MSTRG.10098;RI:chr06:8878285:8878338-8878453:8878484:+	12h	0.669336	RI	MSTRG.10098
MSTRG.10098;RI:chr06:8878285:8878338-8878453:8878484:+	24h	0.35914	RI	MSTRG.10098
MSTRG.10098;SE:chr06:8873688-8874741:8874883-8878285:+	CK	0.303725	SE	MSTRG.10098
MSTRG.10098;SE:chr06:8873688-8874741:8874883-8878285:+	12h	0.774588	SE	MSTRG.10098
MSTRG.10098;SE:chr06:8873688-8874741:8874883-8878285:+	24h	0.454113	SE	MSTRG.10098
MSTRG.10098;SE:chr06:8873688-8874789:8874883-8878285:+	CK	0.0294179	SE	MSTRG.10098
MSTRG.10098;SE:chr06:8873688-8874789:8874883-8878285:+	12h	0.0325024	SE	MSTRG.10098
MSTRG.10098;SE:chr06:8873688-8874789:8874883-8878285:+	24h	0.103044	SE	MSTRG.10098
MSTRG.10098;SE:chr06:8873688-8874829:8874883-8877948:+	CK	0.446606	SE	MSTRG.10098
MSTRG.10098;SE:chr06:8873688-8874829:8874883-8877948:+	12h	0.2845	SE	MSTRG.10098
MSTRG.10098;SE:chr06:8873688-8874829:8874883-8877948:+	24h	0.740706	SE	MSTRG.10098
MSTRG.10098;SE:chr06:8873688-8874829:8874883-8878285:+	CK	1.28624	SE	MSTRG.10098
MSTRG.10098;SE:chr06:8873688-8874829:8874883-8878285:+	12h	0.621669	SE	MSTRG.10098
MSTRG.10098;SE:chr06:8873688-8874829:8874883-8878285:+	24h	0.505133	SE	MSTRG.10098
MSTRG.10098;SE:chr06:8878338-8878453:8878484-8879700:+	CK	2.68655	SE	MSTRG.10098
MSTRG.10098;SE:chr06:8878338-8878453:8878484-8879700:+	12h	2.90901	SE	MSTRG.10098
MSTRG.10098;SE:chr06:8878338-8878453:8878484-8879700:+	24h	2.94084	SE	MSTRG.10098
MSTRG.10099;A3:chr06:8903601-8903709:8903601-8903739:+	CK	3	A3	MSTRG.10099
MSTRG.10099;A3:chr06:8903601-8903709:8903601-8903739:+	12h	3	A3	MSTRG.10099
MSTRG.10099;A3:chr06:8903601-8903709:8903601-8903739:+	24h	3	A3	MSTRG.10099
MSTRG.1010;SE:chr01:16508593-16508829:16509127-16509329:-	CK	2.15768	SE	MSTRG.1010
MSTRG.1010;SE:chr01:16508593-16508829:16509127-16509329:-	12h	0.80452	SE	MSTRG.1010
MSTRG.1010;SE:chr01:16508593-16508829:16509127-16509329:-	24h	2.41222	SE	MSTRG.1010
MSTRG.10101;A5:chr06:8940097-8940175:8940097-8940257:-	CK	1.02789	A5	MSTRG.10101
MSTRG.10101;A5:chr06:8940097-8940175:8940097-8940257:-	12h	1.69529	A5	MSTRG.10101
MSTRG.10101;A5:chr06:8940097-8940175:8940097-8940257:-	24h	0.946191	A5	MSTRG.10101
MSTRG.10105;A5:chr06:9091707-9092013:9091707-9092346:-	CK	1.32605	A5	MSTRG.10105
MSTRG.10105;A5:chr06:9091707-9092013:9091707-9092346:-	12h	1.56004	A5	MSTRG.10105
MSTRG.10105;A5:chr06:9091707-9092013:9091707-9092346:-	24h	0.876049	A5	MSTRG.10105
MSTRG.10105;AF:chr06:9089095-9089662:9091707:9089095-9092346:9092741:-	CK	0.275863	AF	MSTRG.10105
MSTRG.10105;AF:chr06:9089095-9089662:9091707:9089095-9092346:9092741:-	12h	0.743878	AF	MSTRG.10105
MSTRG.10105;AF:chr06:9089095-9089662:9091707:9089095-9092346:9092741:-	24h	2.32365	AF	MSTRG.10105
MSTRG.10105;AF:chr06:9091707-9092013:9092208:9091707-9092346:9092741:-	12h	1	AF	MSTRG.10105
MSTRG.10105;RI:chr06:9088822:9088873-9088915:9089095:-	CK	3	RI	MSTRG.10105
MSTRG.10105;RI:chr06:9088822:9088873-9088915:9089095:-	12h	2.71775	RI	MSTRG.10105
MSTRG.10105;RI:chr06:9088822:9088873-9088915:9089095:-	24h	3	RI	MSTRG.10105
MSTRG.10105;RI:chr06:9092013:9092219-9092346:9092741:-	CK	2	RI	MSTRG.10105
MSTRG.10105;RI:chr06:9092013:9092219-9092346:9092741:-	12h	2.41835	RI	MSTRG.10105
MSTRG.10105;RI:chr06:9092013:9092219-9092346:9092741:-	24h	1.46443	RI	MSTRG.10105
MSTRG.10105;SE:chr06:9089095-9089662:9091707-9092346:-	CK	1.27171	SE	MSTRG.10105
MSTRG.10105;SE:chr06:9089095-9089662:9091707-9092346:-	12h	1.16668	SE	MSTRG.10105
MSTRG.10105;SE:chr06:9089095-9089662:9091707-9092346:-	24h	2.34808	SE	MSTRG.10105
MSTRG.10105;SE:chr06:9091707-9092013:9092219-9092346:-	CK	0.419629	SE	MSTRG.10105
MSTRG.10105;SE:chr06:9091707-9092013:9092219-9092346:-	12h	0.430723	SE	MSTRG.10105
MSTRG.10105;SE:chr06:9091707-9092013:9092219-9092346:-	24h	0.904468	SE	MSTRG.10105
MSTRG.10106;A3:chr06:9096707-9097657:9096702-9097657:-	CK	2.67704	A3	MSTRG.10106
MSTRG.10106;A3:chr06:9096707-9097657:9096702-9097657:-	12h	3	A3	MSTRG.10106
MSTRG.10106;A3:chr06:9096707-9097657:9096702-9097657:-	24h	2.98498	A3	MSTRG.10106
MSTRG.10109;A3:chr06:9168193-9168343:9168193-9168847:+	CK	0.875771	A3	MSTRG.10109
MSTRG.10109;A3:chr06:9168193-9168343:9168193-9168847:+	12h	1.5041	A3	MSTRG.10109
MSTRG.10109;A3:chr06:9168193-9168343:9168193-9168847:+	24h	1.88259	A3	MSTRG.10109
MSTRG.10109;A3:chr06:9168193-9168343:9168193-9170262:+	CK	1.4388	A3	MSTRG.10109
MSTRG.10109;A3:chr06:9168193-9168343:9168193-9170262:+	12h	1.97177	A3	MSTRG.10109
MSTRG.10109;A3:chr06:9168193-9168343:9168193-9170262:+	24h	2.0901	A3	MSTRG.10109
MSTRG.10109;A3:chr06:9168193-9168343:9168193-9171430:+	CK	0.204806	A3	MSTRG.10109
MSTRG.10109;A3:chr06:9168193-9168343:9168193-9171430:+	12h	0.560321	A3	MSTRG.10109
MSTRG.10109;A3:chr06:9168193-9168343:9168193-9171430:+	24h	0.709634	A3	MSTRG.10109
MSTRG.10109;A3:chr06:9168193-9168847:9168193-9170262:+	CK	1.43668	A3	MSTRG.10109
MSTRG.10109;A3:chr06:9168193-9168847:9168193-9170262:+	12h	1.99572	A3	MSTRG.10109
MSTRG.10109;A3:chr06:9168193-9168847:9168193-9170262:+	24h	1.74276	A3	MSTRG.10109
MSTRG.10109;A3:chr06:9168193-9168847:9168193-9171430:+	CK	0.26144	A3	MSTRG.10109
MSTRG.10109;A3:chr06:9168193-9168847:9168193-9171430:+	12h	0.424533	A3	MSTRG.10109
MSTRG.10109;A3:chr06:9168193-9168847:9168193-9171430:+	24h	0.450831	A3	MSTRG.10109
MSTRG.10109;A3:chr06:9168193-9170262:9168193-9171430:+	CK	0.374795	A3	MSTRG.10109
MSTRG.10109;A3:chr06:9168193-9170262:9168193-9171430:+	12h	0.575136	A3	MSTRG.10109
MSTRG.10109;A3:chr06:9168193-9170262:9168193-9171430:+	24h	0.379365	A3	MSTRG.10109
MSTRG.10109;MX:chr06:9168193-9168343:9168438-9171430:9168193-9168847:9170352-9171430:+	12h	0.445277	MX	MSTRG.10109
MSTRG.10109;RI:chr06:9168343:9168438-9171430:9172912:+	CK	2	RI	MSTRG.10109
MSTRG.10109;RI:chr06:9168343:9168438-9171430:9172912:+	12h	2.58791	RI	MSTRG.10109
MSTRG.10109;RI:chr06:9168343:9168438-9171430:9172912:+	24h	3	RI	MSTRG.10109
MSTRG.10109;RI:chr06:9168847:9170352-9171430:9172912:+	CK	2	RI	MSTRG.10109
MSTRG.10109;RI:chr06:9168847:9170352-9171430:9172912:+	12h	2.38495	RI	MSTRG.10109
MSTRG.10109;RI:chr06:9168847:9170352-9171430:9172912:+	24h	2.88841	RI	MSTRG.10109
MSTRG.10109;SE:chr06:9168193-9168343:9168438-9171430:+	12h	0.18	SE	MSTRG.10109
MSTRG.10109;SE:chr06:9168193-9168847:9170352-9171430:+	12h	0.226934	SE	MSTRG.10109
MSTRG.10109;SE:chr06:9168193-9168847:9170352-9171430:+	24h	0.0170732	SE	MSTRG.10109
MSTRG.1011;A5:chr01:16542879-16542960:16542825-16542960:+	CK	2.82063	A5	MSTRG.1011
MSTRG.1011;A5:chr01:16542879-16542960:16542825-16542960:+	12h	1.48178	A5	MSTRG.1011
MSTRG.1011;A5:chr01:16542879-16542960:16542825-16542960:+	24h	1.18291	A5	MSTRG.1011
MSTRG.1011;RI:chr01:16542771:16542825-16542960:16543096:+	CK	1.65449	RI	MSTRG.1011
MSTRG.1011;RI:chr01:16542771:16542825-16542960:16543096:+	12h	0.59762	RI	MSTRG.1011
MSTRG.1011;RI:chr01:16542771:16542825-16542960:16543096:+	24h	0.365728	RI	MSTRG.1011
MSTRG.1011;RI:chr01:16542771:16542879-16542960:16543096:+	CK	0.807123	RI	MSTRG.1011
MSTRG.1011;RI:chr01:16542771:16542879-16542960:16543096:+	12h	0.621329	RI	MSTRG.1011
MSTRG.1011;RI:chr01:16542771:16542879-16542960:16543096:+	24h	0.522768	RI	MSTRG.1011
MSTRG.1011;SE:chr01:16541301-16541447:16541503-16541604:+	CK	1	SE	MSTRG.1011
MSTRG.1011;SE:chr01:16541301-16541604:16541689-16542383:+	CK	0.767923	SE	MSTRG.1011
MSTRG.1011;SE:chr01:16541301-16541604:16541689-16542383:+	12h	0.357936	SE	MSTRG.1011
MSTRG.1011;SE:chr01:16541301-16541604:16541689-16542383:+	24h	0.257086	SE	MSTRG.1011
MSTRG.10110;A3:chr06:9183557-9184676:9183500-9184676:-	CK	3	A3	MSTRG.10110
MSTRG.10110;A3:chr06:9183557-9184676:9183500-9184676:-	12h	2.57086	A3	MSTRG.10110
MSTRG.10110;A3:chr06:9183557-9184676:9183500-9184676:-	24h	3	A3	MSTRG.10110
MSTRG.10111;A3:chr06:9187341-9187995:9187341-9188664:+	12h	0.142593	A3	MSTRG.10111
MSTRG.10111;A3:chr06:9187341-9187995:9187341-9188664:+	24h	0.115793	A3	MSTRG.10111
MSTRG.10116;MX:chr06:9219014-9219464:9219564-9220140:9219014-9219955:9220055-9220140:-	CK	1.28738	MX	MSTRG.10116
MSTRG.10116;MX:chr06:9219014-9219464:9219564-9220140:9219014-9219955:9220055-9220140:-	12h	1.92727	MX	MSTRG.10116
MSTRG.10116;MX:chr06:9219014-9219464:9219564-9220140:9219014-9219955:9220055-9220140:-	24h	1.6087	MX	MSTRG.10116
MSTRG.10119;A3:chr06:9248439-9248543:9248431-9248543:-	CK	1.90568	A3	MSTRG.10119
MSTRG.10119;A3:chr06:9248439-9248543:9248431-9248543:-	12h	1.35357	A3	MSTRG.10119
MSTRG.10119;A3:chr06:9248439-9248543:9248431-9248543:-	24h	1.40428	A3	MSTRG.10119
MSTRG.10119;A3:chr06:9248910-9249228:9248906-9249228:-	CK	2.57647	A3	MSTRG.10119
MSTRG.10119;A3:chr06:9248910-9249228:9248906-9249228:-	12h	2.96526	A3	MSTRG.10119
MSTRG.10119;A3:chr06:9248910-9249228:9248906-9249228:-	24h	2.81965	A3	MSTRG.10119
MSTRG.10119;A3:chr06:9248922-9249228:9248906-9249228:-	CK	2.06753	A3	MSTRG.10119
MSTRG.10119;A3:chr06:9248922-9249228:9248906-9249228:-	12h	1.88826	A3	MSTRG.10119
MSTRG.10119;A3:chr06:9248922-9249228:9248906-9249228:-	24h	2.46192	A3	MSTRG.10119
MSTRG.10119;A3:chr06:9248922-9249228:9248910-9249228:-	CK	0.362583	A3	MSTRG.10119
MSTRG.10119;A3:chr06:9248922-9249228:9248910-9249228:-	12h	0.587068	A3	MSTRG.10119
MSTRG.10119;A3:chr06:9248922-9249228:9248910-9249228:-	24h	0.749779	A3	MSTRG.10119
MSTRG.10122;A5:chr06:9288147-9288258:9287493-9288258:+	CK	0.236306	A5	MSTRG.10122
MSTRG.10122;A5:chr06:9288147-9288258:9287493-9288258:+	12h	0.427198	A5	MSTRG.10122
MSTRG.10122;A5:chr06:9288147-9288258:9287493-9288258:+	24h	0.225387	A5	MSTRG.10122
MSTRG.10128;A3:chr06:9331310-9332275:9331310-9332281:+	CK	2.98544	A3	MSTRG.10128
MSTRG.10128;A3:chr06:9331310-9332275:9331310-9332281:+	12h	2.94994	A3	MSTRG.10128
MSTRG.10128;A3:chr06:9331310-9332275:9331310-9332281:+	24h	3	A3	MSTRG.10128
MSTRG.10129;RI:chr06:9344197:9344613-9344745:9344861:+	12h	0.786	RI	MSTRG.10129
MSTRG.10129;RI:chr06:9344197:9344613-9344745:9344861:+	24h	0.0676207	RI	MSTRG.10129
MSTRG.10130;AF:chr06:9359751:9359815-9360566:9359993:9360221-9360566:+	CK	3	AF	MSTRG.10130
MSTRG.10130;AF:chr06:9359751:9359815-9360566:9359993:9360221-9360566:+	12h	2.727	AF	MSTRG.10130
MSTRG.10130;AF:chr06:9359751:9359815-9360566:9359993:9360221-9360566:+	24h	2.16744	AF	MSTRG.10130
MSTRG.10130;RI:chr06:9362870:9363170-9363216:9363352:+	CK	3	RI	MSTRG.10130
MSTRG.10130;RI:chr06:9362870:9363170-9363216:9363352:+	12h	2.73163	RI	MSTRG.10130
MSTRG.10130;RI:chr06:9362870:9363170-9363216:9363352:+	24h	3	RI	MSTRG.10130
MSTRG.10131;AF:chr06:9396097:9396588-9398087:9397336:9397691-9398087:+	CK	1.10615	AF	MSTRG.10131
MSTRG.10131;AF:chr06:9396097:9396588-9398087:9397336:9397691-9398087:+	12h	2.86704	AF	MSTRG.10131
MSTRG.10131;AF:chr06:9396097:9396588-9398087:9397336:9397691-9398087:+	24h	2.951	AF	MSTRG.10131
MSTRG.10131;AF:chr06:9396196:9396588-9398087:9397336:9397691-9398087:+	CK	1.58485	AF	MSTRG.10131
MSTRG.10131;AF:chr06:9396196:9396588-9398087:9397336:9397691-9398087:+	12h	2.92916	AF	MSTRG.10131
MSTRG.10131;AF:chr06:9396196:9396588-9398087:9397336:9397691-9398087:+	24h	2.95784	AF	MSTRG.10131
MSTRG.10131;RI:chr06:9402447:9402728-9403300:9404390:+	CK	0.192273	RI	MSTRG.10131
MSTRG.10131;RI:chr06:9402447:9402728-9403300:9404390:+	12h	0.261129	RI	MSTRG.10131
MSTRG.10131;RI:chr06:9402447:9402728-9403300:9404390:+	24h	0.18721	RI	MSTRG.10131
MSTRG.10131;SE:chr06:9400570-9400653:9400930-9401116:+	CK	2.82563	SE	MSTRG.10131
MSTRG.10131;SE:chr06:9400570-9400653:9400930-9401116:+	12h	1.7471	SE	MSTRG.10131
MSTRG.10131;SE:chr06:9400570-9400653:9400930-9401116:+	24h	1.89196	SE	MSTRG.10131
MSTRG.10132;A3:chr06:9431714-9433170:9431714-9433173:+	CK	1.75811	A3	MSTRG.10132
MSTRG.10132;A3:chr06:9431714-9433170:9431714-9433173:+	12h	2.28467	A3	MSTRG.10132
MSTRG.10132;A3:chr06:9431714-9433170:9431714-9433173:+	24h	1.59655	A3	MSTRG.10132
MSTRG.10135;A3:chr06:9483639-9484964:9483447-9484964:-	CK	0.0509314	A3	MSTRG.10135
MSTRG.10135;A3:chr06:9483639-9484964:9483447-9484964:-	12h	0.0920964	A3	MSTRG.10135
MSTRG.10135;A3:chr06:9483639-9484964:9483447-9484964:-	24h	0.0721345	A3	MSTRG.10135
MSTRG.10135;A3:chr06:9490469-9491061:9490455-9491061:-	CK	0.617326	A3	MSTRG.10135
MSTRG.10135;A3:chr06:9490469-9491061:9490455-9491061:-	12h	0.330105	A3	MSTRG.10135
MSTRG.10135;A3:chr06:9490469-9491061:9490455-9491061:-	24h	0.805367	A3	MSTRG.10135
MSTRG.10135;AL:chr06:9479482:9479738-9483361:9481441:9481826-9483361:-	CK	2.92467	AL	MSTRG.10135
MSTRG.10135;AL:chr06:9479482:9479738-9483361:9481441:9481826-9483361:-	12h	2.66389	AL	MSTRG.10135
MSTRG.10135;AL:chr06:9479482:9479738-9483361:9481441:9481826-9483361:-	24h	2.98118	AL	MSTRG.10135
MSTRG.10137;A3:chr06:9506826-9507576:9506826-9507586:+	CK	0.140662	A3	MSTRG.10137
MSTRG.10137;A3:chr06:9506826-9507576:9506826-9507586:+	12h	0.0967427	A3	MSTRG.10137
MSTRG.10137;A3:chr06:9506826-9507576:9506826-9507586:+	24h	0.0199078	A3	MSTRG.10137
MSTRG.10137;A5:chr06:9508774-9508865:9508770-9508865:+	CK	2.80874	A5	MSTRG.10137
MSTRG.10137;A5:chr06:9508774-9508865:9508770-9508865:+	12h	2.01224	A5	MSTRG.10137
MSTRG.10137;A5:chr06:9508774-9508865:9508770-9508865:+	24h	2.06543	A5	MSTRG.10137
MSTRG.10137;RI:chr06:9507586:9507776-9507861:9508055:+	CK	0.495672	RI	MSTRG.10137
MSTRG.10137;RI:chr06:9507586:9507776-9507861:9508055:+	12h	0.0153802	RI	MSTRG.10137
MSTRG.10137;RI:chr06:9507586:9507776-9507861:9508055:+	24h	0.0161024	RI	MSTRG.10137
MSTRG.10138;A5:chr06:9512478-9513064:9512478-9513190:-	CK	0.366935	A5	MSTRG.10138
MSTRG.10138;A5:chr06:9512478-9513064:9512478-9513190:-	12h	1	A5	MSTRG.10138
MSTRG.10138;A5:chr06:9512478-9513064:9512478-9513190:-	24h	0.591267	A5	MSTRG.10138
MSTRG.10138;A5:chr06:9512478-9513190:9512478-9513347:-	CK	2.53312	A5	MSTRG.10138
MSTRG.10138;A5:chr06:9512478-9513190:9512478-9513347:-	12h	1	A5	MSTRG.10138
MSTRG.10138;A5:chr06:9512478-9513190:9512478-9513347:-	24h	3	A5	MSTRG.10138
MSTRG.10138;AF:chr06:9512478-9513064:9513346:9512478-9513347:9513546:-	CK	1.30872	AF	MSTRG.10138
MSTRG.10138;AF:chr06:9512478-9513064:9513346:9512478-9513347:9513546:-	12h	0.610148	AF	MSTRG.10138
MSTRG.10138;AF:chr06:9512478-9513064:9513346:9512478-9513347:9513546:-	24h	1	AF	MSTRG.10138
MSTRG.10141;A3:chr06:9554253-9554574:9554253-9554578:+	12h	1.56665	A3	MSTRG.10141
MSTRG.10141;A3:chr06:9554253-9554574:9554253-9554578:+	24h	2.79747	A3	MSTRG.10141
MSTRG.10142;A5:chr06:9569329-9569832:9569329-9570606:-	CK	2.76767	A5	MSTRG.10142
MSTRG.10142;A5:chr06:9569329-9569832:9569329-9570606:-	12h	1.14476	A5	MSTRG.10142
MSTRG.10142;A5:chr06:9569329-9569832:9569329-9570606:-	24h	2.18523	A5	MSTRG.10142
MSTRG.10142;A5:chr06:9569329-9569832:9569329-9570678:-	CK	0.50706	A5	MSTRG.10142
MSTRG.10142;A5:chr06:9569329-9569832:9569329-9570678:-	12h	0.0769563	A5	MSTRG.10142
MSTRG.10142;A5:chr06:9569329-9569832:9569329-9570678:-	24h	0.441435	A5	MSTRG.10142
MSTRG.10142;A5:chr06:9569329-9570606:9569329-9570678:-	CK	0.0460872	A5	MSTRG.10142
MSTRG.10142;A5:chr06:9569329-9570606:9569329-9570678:-	12h	0.497872	A5	MSTRG.10142
MSTRG.10142;A5:chr06:9569329-9570606:9569329-9570678:-	24h	0.209118	A5	MSTRG.10142
MSTRG.10142;SE:chr06:9569329-9569832:9570733-9571140:-	CK	1.91724	SE	MSTRG.10142
MSTRG.10142;SE:chr06:9569329-9569832:9570733-9571140:-	12h	0.593115	SE	MSTRG.10142
MSTRG.10142;SE:chr06:9569329-9569832:9570733-9571140:-	24h	1.68251	SE	MSTRG.10142
MSTRG.10142;SE:chr06:9569329-9570678:9570733-9571140:-	CK	2.7575	SE	MSTRG.10142
MSTRG.10142;SE:chr06:9569329-9570678:9570733-9571140:-	12h	2.57926	SE	MSTRG.10142
MSTRG.10142;SE:chr06:9569329-9570678:9570733-9571140:-	24h	2.63074	SE	MSTRG.10142
MSTRG.10144;A3:chr06:9578371-9579462:9578369-9579462:-	CK	3	A3	MSTRG.10144
MSTRG.10144;A3:chr06:9578371-9579462:9578369-9579462:-	12h	3	A3	MSTRG.10144
MSTRG.10144;A3:chr06:9578371-9579462:9578369-9579462:-	24h	3	A3	MSTRG.10144
MSTRG.10144;A3:chr06:9580331-9581635:9580303-9581635:-	CK	0.689995	A3	MSTRG.10144
MSTRG.10144;A3:chr06:9580331-9581635:9580303-9581635:-	12h	1.08846	A3	MSTRG.10144
MSTRG.10144;A3:chr06:9580331-9581635:9580303-9581635:-	24h	1.05153	A3	MSTRG.10144
MSTRG.10144;AF:chr06:9580303-9581635:9581841:9580303-9593559:9593590:-	CK	2.90998	AF	MSTRG.10144
MSTRG.10144;AF:chr06:9580303-9581635:9581841:9580303-9593559:9593590:-	12h	2.59338	AF	MSTRG.10144
MSTRG.10144;AF:chr06:9580303-9581635:9581841:9580303-9593559:9593590:-	24h	3	AF	MSTRG.10144
MSTRG.10144;RI:chr06:9579462:9579806-9579840:9580303:-	CK	3	RI	MSTRG.10144
MSTRG.10144;RI:chr06:9579462:9579806-9579840:9580303:-	12h	3	RI	MSTRG.10144
MSTRG.10144;RI:chr06:9579462:9579806-9579840:9580303:-	24h	3	RI	MSTRG.10144
MSTRG.10145;A3:chr06:9620611-9622385:9620611-9622565:+	CK	0.00759027	A3	MSTRG.10145
MSTRG.10145;A3:chr06:9620611-9622385:9620611-9622565:+	12h	0.966479	A3	MSTRG.10145
MSTRG.10145;A3:chr06:9620611-9622385:9620611-9622565:+	24h	0.406237	A3	MSTRG.10145
MSTRG.10145;A3:chr06:9643047-9643607:9643047-9643781:+	CK	2.74534	A3	MSTRG.10145
MSTRG.10145;A3:chr06:9643047-9643607:9643047-9643781:+	12h	2.85939	A3	MSTRG.10145
MSTRG.10145;A3:chr06:9643047-9643607:9643047-9643781:+	24h	2.90867	A3	MSTRG.10145
MSTRG.10145;SE:chr06:9624063-9624640:9624697-9624812:+	CK	0.256351	SE	MSTRG.10145
MSTRG.10145;SE:chr06:9624063-9624640:9624697-9624812:+	12h	0.574046	SE	MSTRG.10145
MSTRG.10145;SE:chr06:9624063-9624640:9624697-9624812:+	24h	0.694113	SE	MSTRG.10145
MSTRG.10146;A3:chr06:9683618-9684489:9683618-9684555:+	CK	2.24861	A3	MSTRG.10146
MSTRG.10146;A3:chr06:9683618-9684489:9683618-9684555:+	12h	0.760101	A3	MSTRG.10146
MSTRG.10146;A3:chr06:9683618-9684489:9683618-9684555:+	24h	1.23387	A3	MSTRG.10146
MSTRG.10148;A3:chr06:9712635-9713222:9712635-9713287:+	CK	1	A3	MSTRG.10148
MSTRG.10148;A3:chr06:9712635-9713222:9712635-9713287:+	12h	1.9294	A3	MSTRG.10148
MSTRG.10148;A3:chr06:9712635-9713222:9712635-9713287:+	24h	2.02821	A3	MSTRG.10148
MSTRG.10148;A5:chr06:9713686-9713942:9713659-9713942:+	CK	3	A5	MSTRG.10148
MSTRG.10148;A5:chr06:9713686-9713942:9713659-9713942:+	12h	3	A5	MSTRG.10148
MSTRG.10148;A5:chr06:9713686-9713942:9713659-9713942:+	24h	3	A5	MSTRG.10148
MSTRG.10148;A5:chr06:9716763-9716901:9716719-9716901:+	12h	0.805312	A5	MSTRG.10148
MSTRG.10148;A5:chr06:9716763-9716901:9716719-9716901:+	24h	0.0199908	A5	MSTRG.10148
MSTRG.10148;RI:chr06:9713942:9714926-9714990:9715135:+	CK	3	RI	MSTRG.10148
MSTRG.10148;RI:chr06:9713942:9714926-9714990:9715135:+	12h	3	RI	MSTRG.10148
MSTRG.10148;RI:chr06:9713942:9714926-9714990:9715135:+	24h	3	RI	MSTRG.10148
MSTRG.10150;A3:chr06:9812202-9812444:9812199-9812444:-	CK	1	A3	MSTRG.10150
MSTRG.10150;A3:chr06:9812202-9812444:9812199-9812444:-	12h	2	A3	MSTRG.10150
MSTRG.10150;A3:chr06:9812202-9812444:9812199-9812444:-	24h	3	A3	MSTRG.10150
MSTRG.10157;RI:chr06:9878413:9878690-9879689:9879933:-	CK	1.21315	RI	MSTRG.10157
MSTRG.10157;RI:chr06:9878413:9878690-9879689:9879933:-	12h	0.733664	RI	MSTRG.10157
MSTRG.10157;RI:chr06:9878413:9878690-9879689:9879933:-	24h	0.469806	RI	MSTRG.10157
MSTRG.10158;A3:chr06:9893109-9893595:9893093-9893595:-	12h	0.127308	A3	MSTRG.10158
MSTRG.10158;A3:chr06:9893109-9893595:9893093-9893595:-	24h	0.0656692	A3	MSTRG.10158
MSTRG.10159;A3:chr06:9897402-9898617:9897402-9898664:+	CK	3	A3	MSTRG.10159
MSTRG.10159;A3:chr06:9897402-9898617:9897402-9898664:+	12h	2.87103	A3	MSTRG.10159
MSTRG.10159;A3:chr06:9897402-9898617:9897402-9898664:+	24h	2.99711	A3	MSTRG.10159
MSTRG.10159;A5:chr06:9900432-9900694:9900370-9900694:+	CK	1.81202	A5	MSTRG.10159
MSTRG.10159;A5:chr06:9900432-9900694:9900370-9900694:+	12h	1.72085	A5	MSTRG.10159
MSTRG.10159;A5:chr06:9900432-9900694:9900370-9900694:+	24h	2.49029	A5	MSTRG.10159
MSTRG.10159;SE:chr06:9897402-9898617:9898770-9899837:+	CK	2.98065	SE	MSTRG.10159
MSTRG.10159;SE:chr06:9897402-9898617:9898770-9899837:+	12h	2.48807	SE	MSTRG.10159
MSTRG.10159;SE:chr06:9897402-9898617:9898770-9899837:+	24h	2.81044	SE	MSTRG.10159
MSTRG.10159;SE:chr06:9897402-9898664:9898770-9899837:+	12h	0.377104	SE	MSTRG.10159
MSTRG.10159;SE:chr06:9897402-9898664:9898770-9899837:+	24h	0.0770281	SE	MSTRG.10159
MSTRG.10161;A5:chr06:9963562-9963668:9963562-9963681:-	CK	0.03674	A5	MSTRG.10161
MSTRG.10161;A5:chr06:9963562-9963668:9963562-9963681:-	24h	0.0624041	A5	MSTRG.10161
MSTRG.10161;AF:chr06:9924127-9941748:9941851:9924127-9963681:9964191:-	CK	0.263976	AF	MSTRG.10161
MSTRG.10161;AL:chr06:9923273:9923581-9963507:9962853:9963016-9963507:-	CK	2	AL	MSTRG.10161
MSTRG.10161;AL:chr06:9923273:9923581-9963507:9962853:9963016-9963507:-	12h	1.47151	AL	MSTRG.10161
MSTRG.10161;AL:chr06:9923273:9923581-9963507:9962853:9963016-9963507:-	24h	2.01598	AL	MSTRG.10161
MSTRG.10161;AL:chr06:9923289:9923581-9963507:9962853:9963016-9963507:-	CK	1	AL	MSTRG.10161
MSTRG.10161;AL:chr06:9923289:9923581-9963507:9962853:9963016-9963507:-	24h	0.115907	AL	MSTRG.10161
MSTRG.10161;MX:chr06:9923581-9924072:9924127-9963681:9923581-9963507:9963562-9963681:-	CK	0.50838	MX	MSTRG.10161
MSTRG.10161;MX:chr06:9923581-9924072:9924127-9963681:9923581-9963507:9963562-9963681:-	12h	1.29637	MX	MSTRG.10161
MSTRG.10169;A3:chr06:10039055-10039726:10039048-10039726:-	CK	2.67809	A3	MSTRG.10169
MSTRG.10169;A3:chr06:10039055-10039726:10039048-10039726:-	12h	2.94827	A3	MSTRG.10169
MSTRG.10169;A3:chr06:10039055-10039726:10039048-10039726:-	24h	2.58432	A3	MSTRG.10169
MSTRG.10169;A3:chr06:10039880-10039998:10039797-10039998:-	12h	0.374855	A3	MSTRG.10169
MSTRG.10169;A3:chr06:10039880-10039998:10039797-10039998:-	24h	0.48837	A3	MSTRG.10169
MSTRG.10171;A5:chr06:10176959-10178602:10176427-10178602:+	CK	0.839404	A5	MSTRG.10171
MSTRG.10171;A5:chr06:10176959-10178602:10176427-10178602:+	12h	0.800944	A5	MSTRG.10171
MSTRG.10171;A5:chr06:10176959-10178602:10176427-10178602:+	24h	1.41091	A5	MSTRG.10171
MSTRG.10172;A3:chr06:10188501-10188599:10188501-10188628:+	12h	0.452108	A3	MSTRG.10172
MSTRG.10172;A3:chr06:10188501-10188599:10188501-10188628:+	24h	0.353452	A3	MSTRG.10172
MSTRG.10172;RI:chr06:10190077:10190129-10190446:10190823:+	CK	0.875003	RI	MSTRG.10172
MSTRG.10172;RI:chr06:10190077:10190129-10190446:10190823:+	12h	2.11748	RI	MSTRG.10172
MSTRG.10172;RI:chr06:10190077:10190129-10190446:10190823:+	24h	1.33121	RI	MSTRG.10172
MSTRG.10174;A3:chr06:10209452-10209824:10209430-10209824:-	CK	3	A3	MSTRG.10174
MSTRG.10174;A3:chr06:10209452-10209824:10209430-10209824:-	12h	2.86129	A3	MSTRG.10174
MSTRG.10174;A3:chr06:10209452-10209824:10209430-10209824:-	24h	2.92614	A3	MSTRG.10174
MSTRG.10174;A5:chr06:10209203-10209293:10209203-10209319:-	12h	1.00916	A5	MSTRG.10174
MSTRG.10174;A5:chr06:10209203-10209293:10209203-10209319:-	24h	0.174501	A5	MSTRG.10174
MSTRG.10175;A3:chr06:10221973-10222072:10221973-10222076:+	CK	0.639988	A3	MSTRG.10175
MSTRG.10175;A3:chr06:10221973-10222072:10221973-10222076:+	12h	0.877659	A3	MSTRG.10175
MSTRG.10175;A3:chr06:10221973-10222072:10221973-10222076:+	24h	0.661209	A3	MSTRG.10175
MSTRG.10175;AF:chr06:10219011:10219248-10219768:10219402:10219675-10219768:+	CK	1	AF	MSTRG.10175
MSTRG.10175;AF:chr06:10219011:10219248-10219768:10219402:10219675-10219768:+	12h	1.30395	AF	MSTRG.10175
MSTRG.10175;AF:chr06:10219011:10219248-10219768:10219402:10219675-10219768:+	24h	2.77859	AF	MSTRG.10175
MSTRG.10175;AF:chr06:10219011:10219248-10219768:10219495:10219675-10219768:+	CK	1	AF	MSTRG.10175
MSTRG.10175;AF:chr06:10219011:10219248-10219768:10219495:10219675-10219768:+	12h	1.08605	AF	MSTRG.10175
MSTRG.10175;AF:chr06:10219011:10219248-10219768:10219495:10219675-10219768:+	24h	2.17949	AF	MSTRG.10175
MSTRG.10175;AF:chr06:10219029:10219248-10219768:10219402:10219675-10219768:+	CK	2	AF	MSTRG.10175
MSTRG.10175;AF:chr06:10219029:10219248-10219768:10219402:10219675-10219768:+	12h	1.57445	AF	MSTRG.10175
MSTRG.10175;AF:chr06:10219029:10219248-10219768:10219402:10219675-10219768:+	24h	2.66248	AF	MSTRG.10175
MSTRG.10175;AF:chr06:10219029:10219248-10219768:10219495:10219675-10219768:+	CK	1.33217	AF	MSTRG.10175
MSTRG.10175;AF:chr06:10219029:10219248-10219768:10219495:10219675-10219768:+	12h	1.22747	AF	MSTRG.10175
MSTRG.10175;AF:chr06:10219029:10219248-10219768:10219495:10219675-10219768:+	24h	1.93905	AF	MSTRG.10175
MSTRG.10175;RI:chr06:10219768:10219843-10220008:10221006:+	CK	0.945207	RI	MSTRG.10175
MSTRG.10175;RI:chr06:10219768:10219843-10220008:10221006:+	12h	0.630311	RI	MSTRG.10175
MSTRG.10175;RI:chr06:10219768:10219843-10220008:10221006:+	24h	1.09198	RI	MSTRG.10175
MSTRG.10175;SE:chr06:10219248-10219602:10219675-10219768:+	CK	0.246329	SE	MSTRG.10175
MSTRG.10175;SE:chr06:10219248-10219602:10219675-10219768:+	12h	0.0875915	SE	MSTRG.10175
MSTRG.10175;SE:chr06:10219248-10219602:10219675-10219768:+	24h	0.43081	SE	MSTRG.10175
MSTRG.10175;SE:chr06:10222255-10222460:10222526-10223255:+	12h	0.182947	SE	MSTRG.10175
MSTRG.10175;SE:chr06:10222255-10222460:10222526-10223255:+	24h	0.102383	SE	MSTRG.10175
MSTRG.10178;A3:chr06:10267813-10269263:10267807-10269263:-	CK	1.87881	A3	MSTRG.10178
MSTRG.10178;A3:chr06:10267813-10269263:10267807-10269263:-	12h	1.98589	A3	MSTRG.10178
MSTRG.10178;A3:chr06:10267813-10269263:10267807-10269263:-	24h	1.27482	A3	MSTRG.10178
MSTRG.10181;A3:chr06:10325595-10327775:10325595-10327789:+	CK	1.84011	A3	MSTRG.10181
MSTRG.10181;A3:chr06:10325595-10327775:10325595-10327789:+	12h	1.82286	A3	MSTRG.10181
MSTRG.10181;A3:chr06:10325595-10327775:10325595-10327789:+	24h	2.42553	A3	MSTRG.10181
MSTRG.10181;A5:chr06:10329746-10330357:10329726-10330357:+	12h	0.322294	A5	MSTRG.10181
MSTRG.10181;A5:chr06:10329746-10330357:10329726-10330357:+	24h	0.323111	A5	MSTRG.10181
MSTRG.10181;A5:chr06:10330038-10330357:10329971-10330357:+	CK	2	A5	MSTRG.10181
MSTRG.10181;A5:chr06:10330038-10330357:10329971-10330357:+	12h	1.17674	A5	MSTRG.10181
MSTRG.10181;A5:chr06:10330038-10330357:10329971-10330357:+	24h	1.47356	A5	MSTRG.10181
MSTRG.10181;SE:chr06:10322922-10323572:10323690-10324064:+	CK	3	SE	MSTRG.10181
MSTRG.10181;SE:chr06:10322922-10323572:10323690-10324064:+	12h	2.67771	SE	MSTRG.10181
MSTRG.10181;SE:chr06:10322922-10323572:10323690-10324064:+	24h	2.67689	SE	MSTRG.10181
MSTRG.1019;A3:chr01:16622974-16624003:16622969-16624003:-	CK	0.656111	A3	MSTRG.1019
MSTRG.1019;A3:chr01:16622974-16624003:16622969-16624003:-	12h	1.24633	A3	MSTRG.1019
MSTRG.1019;A3:chr01:16622974-16624003:16622969-16624003:-	24h	1.88958	A3	MSTRG.1019
MSTRG.1019;A3:chr01:16622977-16624003:16622969-16624003:-	CK	2.51366	A3	MSTRG.1019
MSTRG.1019;A3:chr01:16622977-16624003:16622969-16624003:-	12h	2.3432	A3	MSTRG.1019
MSTRG.1019;A3:chr01:16622977-16624003:16622969-16624003:-	24h	2.50494	A3	MSTRG.1019
MSTRG.1019;A3:chr01:16622977-16624003:16622974-16624003:-	CK	2.67773	A3	MSTRG.1019
MSTRG.1019;A3:chr01:16622977-16624003:16622974-16624003:-	12h	2.44313	A3	MSTRG.1019
MSTRG.1019;A3:chr01:16622977-16624003:16622974-16624003:-	24h	2.204	A3	MSTRG.1019
MSTRG.1019;A5:chr01:16646703-16646810:16646703-16646891:-	CK	2	A5	MSTRG.1019
MSTRG.1019;A5:chr01:16646703-16646810:16646703-16646891:-	12h	3	A5	MSTRG.1019
MSTRG.1019;A5:chr01:16646703-16646810:16646703-16646891:-	24h	2	A5	MSTRG.1019
MSTRG.1019;SE:chr01:16644601-16644848:16644889-16645386:-	CK	1	SE	MSTRG.1019
MSTRG.1019;SE:chr01:16644601-16644848:16644889-16645386:-	12h	2.39815	SE	MSTRG.1019
MSTRG.1019;SE:chr01:16644601-16644848:16644889-16645386:-	24h	2	SE	MSTRG.1019
MSTRG.10190;RI:chr06:10451190:10451292-10451670:10451737:-	CK	0.450827	RI	MSTRG.10190
MSTRG.10190;RI:chr06:10451190:10451292-10451670:10451737:-	12h	0.542138	RI	MSTRG.10190
MSTRG.10190;RI:chr06:10451190:10451292-10451670:10451737:-	24h	0.959244	RI	MSTRG.10190
MSTRG.10191;A5:chr06:10505095-10505473:10505095-10505632:-	CK	0.40831	A5	MSTRG.10191
MSTRG.10191;A5:chr06:10505095-10505473:10505095-10505632:-	12h	1.7868	A5	MSTRG.10191
MSTRG.10191;A5:chr06:10505095-10505473:10505095-10505632:-	24h	1.63981	A5	MSTRG.10191
MSTRG.10191;A5:chr06:10505095-10505632:10505095-10506260:-	CK	0.449938	A5	MSTRG.10191
MSTRG.10191;A5:chr06:10505095-10505632:10505095-10506260:-	12h	0.31821	A5	MSTRG.10191
MSTRG.10191;A5:chr06:10505095-10505632:10505095-10506260:-	24h	0.304115	A5	MSTRG.10191
MSTRG.10191;SE:chr06:10505095-10505473:10505777-10506260:-	CK	0.0843394	SE	MSTRG.10191
MSTRG.10191;SE:chr06:10505095-10505473:10505777-10506260:-	12h	0.521827	SE	MSTRG.10191
MSTRG.10191;SE:chr06:10505095-10505473:10505777-10506260:-	24h	0.394724	SE	MSTRG.10191
MSTRG.10192;A3:chr06:10537990-10538062:10537990-10538074:+	CK	0.168054	A3	MSTRG.10192
MSTRG.10192;A3:chr06:10537990-10538062:10537990-10538074:+	24h	0.0203206	A3	MSTRG.10192
MSTRG.10192;A3:chr06:10538337-10538488:10538337-10538719:+	CK	0.168054	A3	MSTRG.10192
MSTRG.10192;A3:chr06:10538337-10538488:10538337-10538719:+	24h	0.0284553	A3	MSTRG.10192
MSTRG.10192;A5:chr06:10531270-10531367:10531246-10531367:+	CK	2.52171	A5	MSTRG.10192
MSTRG.10192;A5:chr06:10531270-10531367:10531246-10531367:+	12h	2.49615	A5	MSTRG.10192
MSTRG.10192;A5:chr06:10531270-10531367:10531246-10531367:+	24h	2.98984	A5	MSTRG.10192
MSTRG.10192;RI:chr06:10533315:10533373-10533454:10533520:+	CK	0.385755	RI	MSTRG.10192
MSTRG.10192;RI:chr06:10533315:10533373-10533454:10533520:+	12h	0.769157	RI	MSTRG.10192
MSTRG.10192;RI:chr06:10533315:10533373-10533454:10533520:+	24h	0.707075	RI	MSTRG.10192
MSTRG.10192;RI:chr06:10538234:10538337-10538488:10538995:+	CK	1	RI	MSTRG.10192
MSTRG.10192;RI:chr06:10538234:10538337-10538488:10538995:+	12h	3	RI	MSTRG.10192
MSTRG.10192;RI:chr06:10538234:10538337-10538488:10538995:+	24h	2.93363	RI	MSTRG.10192
MSTRG.10192;RI:chr06:10538234:10538337-10538719:10538995:+	CK	0.608514	RI	MSTRG.10192
MSTRG.10192;RI:chr06:10538234:10538337-10538719:10538995:+	12h	2.58324	RI	MSTRG.10192
MSTRG.10192;RI:chr06:10538234:10538337-10538719:10538995:+	24h	2.28264	RI	MSTRG.10192
MSTRG.10192;SE:chr06:10525221-10525706:10525765-10526309:+	CK	0.423042	SE	MSTRG.10192
MSTRG.10192;SE:chr06:10525221-10525706:10525765-10526309:+	24h	0.0299932	SE	MSTRG.10192
MSTRG.10192;SE:chr06:10534976-10535634:10535752-10535869:+	CK	1.12403	SE	MSTRG.10192
MSTRG.10192;SE:chr06:10534976-10535634:10535752-10535869:+	12h	1.46387	SE	MSTRG.10192
MSTRG.10192;SE:chr06:10534976-10535634:10535752-10535869:+	24h	1.23201	SE	MSTRG.10192
MSTRG.10193;A5:chr06:10557228-10557330:10557222-10557330:+	CK	3	A5	MSTRG.10193
MSTRG.10193;A5:chr06:10557228-10557330:10557222-10557330:+	12h	3	A5	MSTRG.10193
MSTRG.10193;A5:chr06:10557228-10557330:10557222-10557330:+	24h	3	A5	MSTRG.10193
MSTRG.10193;RI:chr06:10558553:10558599-10558640:10558713:+	CK	3	RI	MSTRG.10193
MSTRG.10193;RI:chr06:10558553:10558599-10558640:10558713:+	12h	3	RI	MSTRG.10193
MSTRG.10193;RI:chr06:10558553:10558599-10558640:10558713:+	24h	3	RI	MSTRG.10193
MSTRG.10193;SE:chr06:10557701-10558277:10558355-10558553:+	CK	1.3074	SE	MSTRG.10193
MSTRG.10193;SE:chr06:10557701-10558277:10558355-10558553:+	12h	1.29277	SE	MSTRG.10193
MSTRG.10193;SE:chr06:10557701-10558277:10558355-10558553:+	24h	1.19317	SE	MSTRG.10193
MSTRG.10197;A5:chr06:10578381-10578522:10578381-10578938:-	CK	0.346246	A5	MSTRG.10197
MSTRG.10197;A5:chr06:10578381-10578522:10578381-10578938:-	12h	1.04619	A5	MSTRG.10197
MSTRG.10197;A5:chr06:10578381-10578522:10578381-10578938:-	24h	0.773066	A5	MSTRG.10197
MSTRG.10197;RI:chr06:10577427:10577583-10577723:10577798:-	CK	1.51502	RI	MSTRG.10197
MSTRG.10197;RI:chr06:10577427:10577583-10577723:10577798:-	12h	3	RI	MSTRG.10197
MSTRG.10197;RI:chr06:10577427:10577583-10577723:10577798:-	24h	2.30641	RI	MSTRG.10197
MSTRG.10198;A3:chr06:10590698-10590803:10590698-10590857:+	12h	2.0435	A3	MSTRG.10198
MSTRG.10198;A3:chr06:10590698-10590803:10590698-10590857:+	24h	1.33835	A3	MSTRG.10198
MSTRG.10198;RI:chr06:10589117:10589434-10589660:10589725:+	12h	1.49138	RI	MSTRG.10198
MSTRG.10198;RI:chr06:10589117:10589434-10589660:10589725:+	24h	0.121832	RI	MSTRG.10198
MSTRG.10198;RI:chr06:10589140:10589434-10589660:10589725:+	12h	0.447879	RI	MSTRG.10198
MSTRG.10202;A3:chr06:10680498-10680809:10680498-10680812:+	CK	2.80019	A3	MSTRG.10202
MSTRG.10202;A3:chr06:10680498-10680809:10680498-10680812:+	12h	2.83821	A3	MSTRG.10202
MSTRG.10202;A3:chr06:10680498-10680809:10680498-10680812:+	24h	2.65774	A3	MSTRG.10202
MSTRG.10202;A3:chr06:10681271-10681619:10681271-10681632:+	12h	0.0782588	A3	MSTRG.10202
MSTRG.10202;A3:chr06:10681271-10681619:10681271-10681632:+	24h	0.136672	A3	MSTRG.10202
MSTRG.10202;A3:chr06:10681704-10682250:10681704-10682253:+	CK	1.94304	A3	MSTRG.10202
MSTRG.10202;A3:chr06:10681704-10682250:10681704-10682253:+	12h	1.40797	A3	MSTRG.10202
MSTRG.10202;A3:chr06:10681704-10682250:10681704-10682253:+	24h	1.18961	A3	MSTRG.10202
MSTRG.10202;A5:chr06:10681275-10681619:10681271-10681619:+	CK	1	A5	MSTRG.10202
MSTRG.10202;A5:chr06:10681275-10681619:10681271-10681619:+	12h	1	A5	MSTRG.10202
MSTRG.10202;A5:chr06:10681275-10681619:10681271-10681619:+	24h	0.192459	A5	MSTRG.10202
MSTRG.10204;RI:chr06:10712649:10712703-10712795:10713015:-	CK	1.76878	RI	MSTRG.10204
MSTRG.10204;RI:chr06:10712649:10712703-10712795:10713015:-	12h	1.63079	RI	MSTRG.10204
MSTRG.10204;RI:chr06:10712649:10712703-10712795:10713015:-	24h	1.66993	RI	MSTRG.10204
MSTRG.10204;SE:chr06:10712323-10712468:10712512-10712649:-	CK	0.0371306	SE	MSTRG.10204
MSTRG.10204;SE:chr06:10712323-10712468:10712512-10712649:-	12h	0.472924	SE	MSTRG.10204
MSTRG.10204;SE:chr06:10712323-10712468:10712512-10712649:-	24h	0.162384	SE	MSTRG.10204
MSTRG.10207;A3:chr06:10811324-10811705:10811324-10811710:+	CK	1.2652	A3	MSTRG.10207
MSTRG.10207;A3:chr06:10811324-10811705:10811324-10811710:+	12h	0.455184	A3	MSTRG.10207
MSTRG.10207;A3:chr06:10811324-10811705:10811324-10811710:+	24h	0.754922	A3	MSTRG.10207
MSTRG.10207;A5:chr06:10814155-10814250:10814147-10814250:+	CK	2.51063	A5	MSTRG.10207
MSTRG.10207;A5:chr06:10814155-10814250:10814147-10814250:+	12h	2.19398	A5	MSTRG.10207
MSTRG.10207;A5:chr06:10814155-10814250:10814147-10814250:+	24h	2.46812	A5	MSTRG.10207
MSTRG.10207;RI:chr06:10808330:10808414-10808851:10808892:+	CK	0.710257	RI	MSTRG.10207
MSTRG.10207;RI:chr06:10808330:10808414-10808851:10808892:+	12h	0.909465	RI	MSTRG.10207
MSTRG.10207;RI:chr06:10808330:10808414-10808851:10808892:+	24h	1.7132	RI	MSTRG.10207
MSTRG.10208;A3:chr06:10825181-10825502:10825181-10825516:+	CK	0.00665777	A3	MSTRG.10208
MSTRG.10208;A3:chr06:10825181-10825502:10825181-10825516:+	12h	0.137006	A3	MSTRG.10208
MSTRG.10208;A3:chr06:10825882-10826003:10825882-10826060:+	CK	1.04583	A3	MSTRG.10208
MSTRG.10208;A3:chr06:10825882-10826003:10825882-10826060:+	12h	0.808496	A3	MSTRG.10208
MSTRG.10208;A3:chr06:10825882-10826003:10825882-10826060:+	24h	0.541659	A3	MSTRG.10208
MSTRG.10208;A5:chr06:10825185-10825516:10825181-10825516:+	12h	0.312448	A5	MSTRG.10208
MSTRG.10208;A5:chr06:10825185-10825516:10825181-10825516:+	24h	0.245559	A5	MSTRG.10208
MSTRG.10208;A5:chr06:10826470-10826601:10826428-10826601:+	CK	2.80881	A5	MSTRG.10208
MSTRG.10208;A5:chr06:10826470-10826601:10826428-10826601:+	12h	3	A5	MSTRG.10208
MSTRG.10208;A5:chr06:10826470-10826601:10826428-10826601:+	24h	3	A5	MSTRG.10208
MSTRG.10208;RI:chr06:10826294:10826428-10826601:10827076:+	CK	2.20919	RI	MSTRG.10208
MSTRG.10208;RI:chr06:10826294:10826428-10826601:10827076:+	12h	3	RI	MSTRG.10208
MSTRG.10208;RI:chr06:10826294:10826428-10826601:10827076:+	24h	3	RI	MSTRG.10208
MSTRG.10208;RI:chr06:10826294:10826470-10826601:10827076:+	CK	0.564643	RI	MSTRG.10208
MSTRG.10208;RI:chr06:10826294:10826470-10826601:10827076:+	12h	0.377201	RI	MSTRG.10208
MSTRG.10208;RI:chr06:10826294:10826470-10826601:10827076:+	24h	0.522175	RI	MSTRG.10208
MSTRG.10209;A3:chr06:10914016-10914089:10914016-10914092:+	CK	1	A3	MSTRG.10209
MSTRG.10209;A3:chr06:10914016-10914089:10914016-10914092:+	12h	1	A3	MSTRG.10209
MSTRG.10209;A3:chr06:10914016-10914089:10914016-10914092:+	24h	3	A3	MSTRG.10209
MSTRG.10210;RI:chr06:10929679:10929755-10929815:10929881:+	CK	1	RI	MSTRG.10210
MSTRG.10210;RI:chr06:10929679:10929755-10929815:10929881:+	12h	1	RI	MSTRG.10210
MSTRG.10210;RI:chr06:10929679:10929755-10929815:10929881:+	24h	2	RI	MSTRG.10210
MSTRG.10211;A5:chr06:11019381-11021207:11019303-11021207:+	12h	0.548846	A5	MSTRG.10211
MSTRG.10211;A5:chr06:11019381-11021207:11019303-11021207:+	24h	0.0140936	A5	MSTRG.10211
MSTRG.10213;RI:chr06:11029837:11030040-11030671:11031043:+	12h	2.21274	RI	MSTRG.10213
MSTRG.10213;RI:chr06:11029837:11030040-11030671:11031043:+	24h	3	RI	MSTRG.10213
MSTRG.10214;A3:chr06:11057480-11076327:11057480-11078379:+	CK	1.00239	A3	MSTRG.10214
MSTRG.10214;A3:chr06:11057480-11076327:11057480-11078379:+	12h	0.256855	A3	MSTRG.10214
MSTRG.10214;A3:chr06:11057480-11076327:11057480-11078379:+	24h	0.0894252	A3	MSTRG.10214
MSTRG.10214;A3:chr06:11057480-11076327:11057480-11078534:+	CK	2	A3	MSTRG.10214
MSTRG.10214;A3:chr06:11057480-11076327:11057480-11078534:+	12h	1.60423	A3	MSTRG.10214
MSTRG.10214;A3:chr06:11057480-11076327:11057480-11078534:+	24h	2.38878	A3	MSTRG.10214
MSTRG.10214;A3:chr06:11057480-11078379:11057480-11078534:+	CK	1	A3	MSTRG.10214
MSTRG.10214;A3:chr06:11057480-11078379:11057480-11078534:+	12h	2.44749	A3	MSTRG.10214
MSTRG.10214;A3:chr06:11057480-11078379:11057480-11078534:+	24h	2.95109	A3	MSTRG.10214
MSTRG.10214;AF:chr06:11057148:11057480-11078379:11075994:11076326-11078379:+	CK	0.980263	AF	MSTRG.10214
MSTRG.10214;AF:chr06:11057148:11057480-11078379:11075994:11076326-11078379:+	12h	2.21725	AF	MSTRG.10214
MSTRG.10214;AF:chr06:11057148:11057480-11078379:11075994:11076326-11078379:+	24h	2.00126	AF	MSTRG.10214
MSTRG.10215;A5:chr06:11082732-11082869:11082732-11083539:-	CK	0.758651	A5	MSTRG.10215
MSTRG.10215;A5:chr06:11082732-11082869:11082732-11083539:-	12h	0.858585	A5	MSTRG.10215
MSTRG.10215;A5:chr06:11082732-11082869:11082732-11083539:-	24h	1.25133	A5	MSTRG.10215
MSTRG.10215;A5:chr06:11083758-11083850:11083758-11083865:-	CK	0.861928	A5	MSTRG.10215
MSTRG.10215;A5:chr06:11083758-11083850:11083758-11083865:-	12h	0.607693	A5	MSTRG.10215
MSTRG.10215;A5:chr06:11083758-11083850:11083758-11083865:-	24h	0.714601	A5	MSTRG.10215
MSTRG.10215;SE:chr06:11083912-11084000:11084019-11085111:-	CK	0.0903667	SE	MSTRG.10215
MSTRG.10215;SE:chr06:11083912-11084000:11084019-11085111:-	24h	0.0971007	SE	MSTRG.10215
MSTRG.10217;AL:chr06:11091593:11091775-11099878:11099622:11099797-11099878:-	CK	0.469728	AL	MSTRG.10217
MSTRG.10217;AL:chr06:11091593:11091775-11099878:11099622:11099797-11099878:-	24h	1	AL	MSTRG.10217
MSTRG.10219;A3:chr06:11117597-11117842:11117588-11117842:-	CK	0.231394	A3	MSTRG.10219
MSTRG.10219;A3:chr06:11117597-11117842:11117588-11117842:-	12h	0.465832	A3	MSTRG.10219
MSTRG.10219;A3:chr06:11117597-11117842:11117588-11117842:-	24h	0.815711	A3	MSTRG.10219
MSTRG.10219;A5:chr06:11117353-11117485:11117353-11117489:-	CK	2.00809	A5	MSTRG.10219
MSTRG.10219;A5:chr06:11117353-11117485:11117353-11117489:-	12h	2.62501	A5	MSTRG.10219
MSTRG.10219;A5:chr06:11117353-11117485:11117353-11117489:-	24h	2.84819	A5	MSTRG.10219
MSTRG.10220;A5:chr06:11145499-11145778:11145476-11145778:+	CK	1	A5	MSTRG.10220
MSTRG.10220;A5:chr06:11145499-11145778:11145476-11145778:+	12h	1	A5	MSTRG.10220
MSTRG.10220;RI:chr06:11145778:11145918-11146017:11146612:+	CK	1.71707	RI	MSTRG.10220
MSTRG.10220;RI:chr06:11145778:11145918-11146017:11146612:+	12h	2	RI	MSTRG.10220
MSTRG.10220;RI:chr06:11145778:11145918-11146017:11146612:+	24h	2.87117	RI	MSTRG.10220
MSTRG.10221;A3:chr06:11163763-11164208:11163760-11164208:-	CK	1	A3	MSTRG.10221
MSTRG.10221;A3:chr06:11165585-11166769:11165582-11166769:-	CK	1.05336	A3	MSTRG.10221
MSTRG.10221;A3:chr06:11165585-11166769:11165582-11166769:-	12h	1.844	A3	MSTRG.10221
MSTRG.10221;A3:chr06:11165585-11166769:11165582-11166769:-	24h	1.80081	A3	MSTRG.10221
MSTRG.10221;AF:chr06:11165585-11166471:11166768:11165585-11166769:11166855:-	12h	0.204941	AF	MSTRG.10221
MSTRG.10221;AF:chr06:11165585-11166471:11166768:11165585-11166769:11166855:-	24h	0.133932	AF	MSTRG.10221
MSTRG.10221;SE:chr06:11163114-11163690:11163760-11164208:-	CK	0.127137	SE	MSTRG.10221
MSTRG.10221;SE:chr06:11163114-11163690:11163760-11164208:-	12h	0.0458078	SE	MSTRG.10221
MSTRG.10221;SE:chr06:11163114-11163690:11163760-11164208:-	24h	0.0752856	SE	MSTRG.10221
MSTRG.10221;SE:chr06:11163114-11163690:11163763-11164208:-	CK	0.141823	SE	MSTRG.10221
MSTRG.10222;A3:chr06:11187527-11187848:11187527-11187873:+	CK	0.502931	A3	MSTRG.10222
MSTRG.10222;A3:chr06:11187527-11187848:11187527-11187873:+	12h	1.23955	A3	MSTRG.10222
MSTRG.10222;A3:chr06:11187527-11187848:11187527-11187873:+	24h	0.442337	A3	MSTRG.10222
MSTRG.10222;RI:chr06:11187473:11187527-11187848:11188395:+	CK	2.75614	RI	MSTRG.10222
MSTRG.10222;RI:chr06:11187473:11187527-11187848:11188395:+	12h	2.4153	RI	MSTRG.10222
MSTRG.10222;RI:chr06:11187473:11187527-11187848:11188395:+	24h	2.90613	RI	MSTRG.10222
MSTRG.10222;RI:chr06:11187473:11187527-11187873:11188395:+	CK	2.17992	RI	MSTRG.10222
MSTRG.10222;RI:chr06:11187473:11187527-11187873:11188395:+	12h	2.58956	RI	MSTRG.10222
MSTRG.10222;RI:chr06:11187473:11187527-11187873:11188395:+	24h	2.51756	RI	MSTRG.10222
MSTRG.10224;SE:chr06:11204972-11205124:11205752-11206005:+	CK	1.34176	SE	MSTRG.10224
MSTRG.10224;SE:chr06:11204972-11205124:11205752-11206005:+	12h	0.552345	SE	MSTRG.10224
MSTRG.10224;SE:chr06:11204972-11205124:11205752-11206005:+	24h	0.451943	SE	MSTRG.10224
MSTRG.10227;A3:chr06:11274986-11275451:11274932-11275451:-	CK	2.09295	A3	MSTRG.10227
MSTRG.10227;A3:chr06:11274986-11275451:11274932-11275451:-	12h	2.31554	A3	MSTRG.10227
MSTRG.10227;A3:chr06:11274986-11275451:11274932-11275451:-	24h	2.94808	A3	MSTRG.10227
MSTRG.10227;RI:chr06:11272138:11272420-11272570:11272755:-	CK	1.64184	RI	MSTRG.10227
MSTRG.10227;RI:chr06:11272138:11272420-11272570:11272755:-	12h	1	RI	MSTRG.10227
MSTRG.10227;RI:chr06:11272138:11272420-11272570:11272755:-	24h	0.466819	RI	MSTRG.10227
MSTRG.10227;RI:chr06:11273221:11274340-11274608:11274986:-	12h	1.23417	RI	MSTRG.10227
MSTRG.10227;RI:chr06:11273221:11274340-11274608:11274986:-	24h	1.64297	RI	MSTRG.10227
MSTRG.10229;A5:chr06:11333059-11333906:11332552-11333906:+	CK	0.242571	A5	MSTRG.10229
MSTRG.10229;A5:chr06:11333059-11333906:11332552-11333906:+	12h	0.0900557	A5	MSTRG.10229
MSTRG.10229;A5:chr06:11333059-11333906:11332552-11333906:+	24h	0.0643288	A5	MSTRG.10229
MSTRG.10229;SE:chr06:11332552-11333033:11333059-11333906:+	CK	0.389413	SE	MSTRG.10229
MSTRG.10229;SE:chr06:11332552-11333033:11333059-11333906:+	12h	0.126292	SE	MSTRG.10229
MSTRG.10229;SE:chr06:11332552-11333033:11333059-11333906:+	24h	0.0328614	SE	MSTRG.10229
MSTRG.1023;A3:chr01:16732076-16732900:16732076-16732907:+	CK	2.30812	A3	MSTRG.1023
MSTRG.1023;A3:chr01:16732076-16732900:16732076-16732907:+	12h	2.82862	A3	MSTRG.1023
MSTRG.1023;A3:chr01:16732076-16732900:16732076-16732907:+	24h	2.18567	A3	MSTRG.1023
MSTRG.1023;RI:chr01:16732900:16733066-16733179:16733276:+	CK	1.33893	RI	MSTRG.1023
MSTRG.1023;RI:chr01:16732900:16733066-16733179:16733276:+	12h	1.20152	RI	MSTRG.1023
MSTRG.1023;RI:chr01:16732900:16733066-16733179:16733276:+	24h	0.876415	RI	MSTRG.1023
MSTRG.10231;A3:chr06:11373432-11373608:11373432-11373682:+	CK	2.14124	A3	MSTRG.10231
MSTRG.10231;A3:chr06:11373432-11373608:11373432-11373682:+	12h	2.91368	A3	MSTRG.10231
MSTRG.10231;A3:chr06:11373432-11373608:11373432-11373682:+	24h	2.7927	A3	MSTRG.10231
MSTRG.10231;A3:chr06:11373735-11375306:11373735-11375311:+	CK	1.6183	A3	MSTRG.10231
MSTRG.10231;A3:chr06:11373735-11375306:11373735-11375311:+	12h	2.69194	A3	MSTRG.10231
MSTRG.10231;A3:chr06:11373735-11375306:11373735-11375311:+	24h	2.96521	A3	MSTRG.10231
MSTRG.10231;RI:chr06:11373608:11373735-11375306:11376085:+	CK	1.35605	RI	MSTRG.10231
MSTRG.10231;RI:chr06:11373608:11373735-11375306:11376085:+	12h	0.295293	RI	MSTRG.10231
MSTRG.10231;RI:chr06:11373608:11373735-11375306:11376085:+	24h	0.355066	RI	MSTRG.10231
MSTRG.10231;RI:chr06:11373608:11373735-11375311:11376085:+	CK	1.47247	RI	MSTRG.10231
MSTRG.10231;RI:chr06:11373608:11373735-11375311:11376085:+	12h	0.998022	RI	MSTRG.10231
MSTRG.10231;RI:chr06:11373608:11373735-11375311:11376085:+	24h	2.7793	RI	MSTRG.10231
MSTRG.10231;RI:chr06:11373608:11374660-11375306:11376085:+	CK	2	RI	MSTRG.10231
MSTRG.10231;RI:chr06:11373608:11374660-11375306:11376085:+	12h	2	RI	MSTRG.10231
MSTRG.10231;RI:chr06:11373608:11374660-11375306:11376085:+	24h	3	RI	MSTRG.10231
MSTRG.10231;SE:chr06:11373735-11374549:11374660-11375306:+	12h	0.075049	SE	MSTRG.10231
MSTRG.10234;A3:chr06:11469879-11470256:11469879-11470264:+	CK	1.10607	A3	MSTRG.10234
MSTRG.10234;A3:chr06:11469879-11470256:11469879-11470264:+	12h	1.19765	A3	MSTRG.10234
MSTRG.10234;A3:chr06:11469879-11470256:11469879-11470264:+	24h	1.59113	A3	MSTRG.10234
MSTRG.10234;A3:chr06:11470404-11470983:11470404-11470989:+	CK	2.97387	A3	MSTRG.10234
MSTRG.10234;A3:chr06:11470404-11470983:11470404-11470989:+	12h	2.83122	A3	MSTRG.10234
MSTRG.10234;A3:chr06:11470404-11470983:11470404-11470989:+	24h	2.61878	A3	MSTRG.10234
MSTRG.10234;RI:chr06:11469630:11469701-11469799:11469879:+	CK	1.75366	RI	MSTRG.10234
MSTRG.10234;RI:chr06:11469630:11469701-11469799:11469879:+	12h	2.42979	RI	MSTRG.10234
MSTRG.10234;RI:chr06:11469630:11469701-11469799:11469879:+	24h	2.0117	RI	MSTRG.10234
MSTRG.10238;AF:chr06:11591247-11591696:11591891:11591247-11599038:11599343:-	CK	2.31336	AF	MSTRG.10238
MSTRG.10238;AF:chr06:11591247-11591696:11591891:11591247-11599038:11599343:-	12h	2.75905	AF	MSTRG.10238
MSTRG.10238;AF:chr06:11591247-11591696:11591891:11591247-11599038:11599343:-	24h	2.14077	AF	MSTRG.10238
MSTRG.10240;A3:chr06:11661563-11661657:11661560-11661657:-	CK	2.72155	A3	MSTRG.10240
MSTRG.10240;A3:chr06:11661563-11661657:11661560-11661657:-	12h	2.46866	A3	MSTRG.10240
MSTRG.10240;A3:chr06:11661563-11661657:11661560-11661657:-	24h	2.22305	A3	MSTRG.10240
MSTRG.10240;A3:chr06:11661712-11663485:11661703-11663485:-	CK	2.6023	A3	MSTRG.10240
MSTRG.10240;A3:chr06:11661712-11663485:11661703-11663485:-	12h	2.56647	A3	MSTRG.10240
MSTRG.10240;A3:chr06:11661712-11663485:11661703-11663485:-	24h	2.93787	A3	MSTRG.10240
MSTRG.10240;RI:chr06:11663485:11664166-11664258:11664293:-	CK	0.758027	RI	MSTRG.10240
MSTRG.10240;RI:chr06:11663485:11664166-11664258:11664293:-	12h	1.26375	RI	MSTRG.10240
MSTRG.10240;RI:chr06:11663485:11664166-11664258:11664293:-	24h	1.41819	RI	MSTRG.10240
MSTRG.10243;A3:chr06:11683912-11684001:11683912-11684004:+	CK	2	A3	MSTRG.10243
MSTRG.10243;A3:chr06:11683912-11684001:11683912-11684004:+	12h	2	A3	MSTRG.10243
MSTRG.10243;A3:chr06:11683912-11684001:11683912-11684004:+	24h	3	A3	MSTRG.10243
MSTRG.10243;A5:chr06:11686999-11689158:11686789-11689158:+	CK	1.42209	A5	MSTRG.10243
MSTRG.10243;A5:chr06:11686999-11689158:11686789-11689158:+	12h	1.76033	A5	MSTRG.10243
MSTRG.10243;A5:chr06:11686999-11689158:11686789-11689158:+	24h	1.91115	A5	MSTRG.10243
MSTRG.10243;RI:chr06:11686649:11686789-11686886:11686999:+	CK	1.46369	RI	MSTRG.10243
MSTRG.10243;RI:chr06:11686649:11686789-11686886:11686999:+	12h	1.18744	RI	MSTRG.10243
MSTRG.10243;RI:chr06:11686649:11686789-11686886:11686999:+	24h	1.1369	RI	MSTRG.10243
MSTRG.10243;SE:chr06:11683912-11684001:11684103-11684176:+	CK	1.68428	SE	MSTRG.10243
MSTRG.10243;SE:chr06:11683912-11684001:11684103-11684176:+	12h	2	SE	MSTRG.10243
MSTRG.10243;SE:chr06:11683912-11684001:11684103-11684176:+	24h	2.16831	SE	MSTRG.10243
MSTRG.10243;SE:chr06:11684218-11684642:11686290-11686649:+	CK	2.86507	SE	MSTRG.10243
MSTRG.10243;SE:chr06:11684218-11684642:11686290-11686649:+	12h	2.18744	SE	MSTRG.10243
MSTRG.10243;SE:chr06:11684218-11684642:11686290-11686649:+	24h	2.19947	SE	MSTRG.10243
MSTRG.10243;SE:chr06:11686789-11686886:11686999-11689158:+	CK	0.457916	SE	MSTRG.10243
MSTRG.10243;SE:chr06:11686789-11686886:11686999-11689158:+	12h	2	SE	MSTRG.10243
MSTRG.10243;SE:chr06:11686789-11686886:11686999-11689158:+	24h	2.0583	SE	MSTRG.10243
MSTRG.10246;A5:chr06:11707124-11707994:11707114-11707994:+	CK	0.573647	A5	MSTRG.10246
MSTRG.10246;A5:chr06:11707124-11707994:11707114-11707994:+	12h	0.283923	A5	MSTRG.10246
MSTRG.10246;A5:chr06:11707124-11707994:11707114-11707994:+	24h	0.662911	A5	MSTRG.10246
MSTRG.10246;A5:chr06:11710098-11710254:11710094-11710254:+	CK	2.9842	A5	MSTRG.10246
MSTRG.10246;A5:chr06:11710098-11710254:11710094-11710254:+	12h	2.92572	A5	MSTRG.10246
MSTRG.10246;A5:chr06:11710098-11710254:11710094-11710254:+	24h	2.98214	A5	MSTRG.10246
MSTRG.10250;A3:chr06:11761459-11761740:11761456-11761740:-	CK	0.582036	A3	MSTRG.10250
MSTRG.10250;A3:chr06:11761459-11761740:11761456-11761740:-	12h	1.18385	A3	MSTRG.10250
MSTRG.10250;A3:chr06:11761459-11761740:11761456-11761740:-	24h	1.73072	A3	MSTRG.10250
MSTRG.10250;A5:chr06:11761837-11762247:11761837-11762288:-	CK	0.012166	A5	MSTRG.10250
MSTRG.10250;A5:chr06:11761837-11762247:11761837-11762288:-	12h	0.159562	A5	MSTRG.10250
MSTRG.10250;A5:chr06:11762542-11763451:11762542-11764712:-	CK	0.119353	A5	MSTRG.10250
MSTRG.10250;A5:chr06:11762542-11763451:11762542-11764712:-	12h	0.0727791	A5	MSTRG.10250
MSTRG.10250;A5:chr06:11762542-11763451:11762542-11764712:-	24h	0.131473	A5	MSTRG.10250
MSTRG.10250;A5:chr06:11765429-11766784:11765429-11766795:-	CK	2.96136	A5	MSTRG.10250
MSTRG.10250;A5:chr06:11765429-11766784:11765429-11766795:-	12h	2.72752	A5	MSTRG.10250
MSTRG.10250;A5:chr06:11765429-11766784:11765429-11766795:-	24h	2.90531	A5	MSTRG.10250
MSTRG.10250;RI:chr06:11757224:11757473-11757604:11757925:-	CK	2.98407	RI	MSTRG.10250
MSTRG.10250;RI:chr06:11757224:11757473-11757604:11757925:-	12h	2.72487	RI	MSTRG.10250
MSTRG.10250;RI:chr06:11757224:11757473-11757604:11757925:-	24h	3	RI	MSTRG.10250
MSTRG.10250;SE:chr06:11759014-11759600:11759640-11759851:-	CK	0.337906	SE	MSTRG.10250
MSTRG.10250;SE:chr06:11759014-11759600:11759640-11759851:-	12h	0.0923672	SE	MSTRG.10250
MSTRG.10250;SE:chr06:11759014-11759600:11759640-11759851:-	24h	0.127464	SE	MSTRG.10250
MSTRG.10250;SE:chr06:11762542-11763451:11764783-11765183:-	CK	2.49558	SE	MSTRG.10250
MSTRG.10250;SE:chr06:11762542-11763451:11764783-11765183:-	12h	1.5887	SE	MSTRG.10250
MSTRG.10250;SE:chr06:11762542-11763451:11764783-11765183:-	24h	1.77053	SE	MSTRG.10250
MSTRG.10250;SE:chr06:11762542-11764712:11764783-11765183:-	CK	2.95901	SE	MSTRG.10250
MSTRG.10250;SE:chr06:11762542-11764712:11764783-11765183:-	12h	2.72625	SE	MSTRG.10250
MSTRG.10250;SE:chr06:11762542-11764712:11764783-11765183:-	24h	2.90069	SE	MSTRG.10250
MSTRG.10252;A3:chr06:11805719-11805995:11805165-11805995:-	CK	1.35533	A3	MSTRG.10252
MSTRG.10252;A3:chr06:11805719-11805995:11805165-11805995:-	12h	1.37882	A3	MSTRG.10252
MSTRG.10252;A3:chr06:11805719-11805995:11805165-11805995:-	24h	0.819614	A3	MSTRG.10252
MSTRG.10254;A3:chr06:11846043-11846241:11846043-11846375:+	CK	0.0128866	A3	MSTRG.10254
MSTRG.10254;A3:chr06:11846043-11846241:11846043-11846375:+	12h	0.358574	A3	MSTRG.10254
MSTRG.10254;A3:chr06:11846043-11846241:11846043-11846375:+	24h	0.125084	A3	MSTRG.10254
MSTRG.10255;RI:chr06:11856099:11856182-11856285:11857327:-	CK	2.30118	RI	MSTRG.10255
MSTRG.10255;RI:chr06:11856099:11856182-11856285:11857327:-	12h	3	RI	MSTRG.10255
MSTRG.10255;RI:chr06:11856099:11856182-11856285:11857327:-	24h	2.92625	RI	MSTRG.10255
MSTRG.10257;A3:chr06:11878390-11879529:11878390-11879548:+	12h	0.108624	A3	MSTRG.10257
MSTRG.10257;A3:chr06:11878390-11879529:11878390-11879548:+	24h	0.167274	A3	MSTRG.10257
MSTRG.10257;A3:chr06:11878390-11879529:11878390-11879564:+	12h	2	A3	MSTRG.10257
MSTRG.10257;A3:chr06:11878390-11879529:11878390-11879564:+	24h	2.52156	A3	MSTRG.10257
MSTRG.10257;A3:chr06:11878390-11879548:11878390-11879564:+	CK	3	A3	MSTRG.10257
MSTRG.10257;A3:chr06:11878390-11879548:11878390-11879564:+	12h	3	A3	MSTRG.10257
MSTRG.10257;A3:chr06:11878390-11879548:11878390-11879564:+	24h	2.96679	A3	MSTRG.10257
MSTRG.10257;A5:chr06:11877755-11878174:11877662-11878174:+	24h	0.035168	A5	MSTRG.10257
MSTRG.10257;A5:chr06:11877762-11878174:11877662-11878174:+	CK	0.324012	A5	MSTRG.10257
MSTRG.10257;A5:chr06:11877762-11878174:11877662-11878174:+	12h	0.108624	A5	MSTRG.10257
MSTRG.10257;A5:chr06:11877762-11878174:11877662-11878174:+	24h	0.289408	A5	MSTRG.10257
MSTRG.10257;A5:chr06:11877762-11878174:11877755-11878174:+	CK	2	A5	MSTRG.10257
MSTRG.10257;A5:chr06:11877762-11878174:11877755-11878174:+	12h	2	A5	MSTRG.10257
MSTRG.10257;A5:chr06:11877762-11878174:11877755-11878174:+	24h	2.73513	A5	MSTRG.10257
MSTRG.10257;SE:chr06:11878390-11878962:11879037-11879548:+	CK	0.0737771	SE	MSTRG.10257
MSTRG.10258;A3:chr06:11883784-11884297:11883770-11884297:-	CK	1.47869	A3	MSTRG.10258
MSTRG.10258;A3:chr06:11883784-11884297:11883770-11884297:-	12h	1.65431	A3	MSTRG.10258
MSTRG.10258;A3:chr06:11883784-11884297:11883770-11884297:-	24h	2.15973	A3	MSTRG.10258
MSTRG.10259;A3:chr06:11889112-11889565:11889102-11889565:-	CK	1.98398	A3	MSTRG.10259
MSTRG.10259;A3:chr06:11889112-11889565:11889102-11889565:-	12h	0.746751	A3	MSTRG.10259
MSTRG.10259;A3:chr06:11889112-11889565:11889102-11889565:-	24h	2.00913	A3	MSTRG.10259
MSTRG.10259;A3:chr06:11890537-11892185:11890521-11892185:-	CK	1.5714	A3	MSTRG.10259
MSTRG.10259;A3:chr06:11890537-11892185:11890521-11892185:-	12h	0.746751	A3	MSTRG.10259
MSTRG.10259;A3:chr06:11890537-11892185:11890521-11892185:-	24h	0.434918	A3	MSTRG.10259
MSTRG.10263;RI:chr06:11943522:11943631-11943711:11944500:-	CK	0.684392	RI	MSTRG.10263
MSTRG.10263;RI:chr06:11943522:11943631-11943711:11944500:-	12h	2	RI	MSTRG.10263
MSTRG.10263;RI:chr06:11943522:11943631-11943711:11944500:-	24h	0.538313	RI	MSTRG.10263
MSTRG.10263;RI:chr06:11943522:11944406-11944481:11944500:-	CK	0.0297199	RI	MSTRG.10263
MSTRG.10263;RI:chr06:11943522:11944406-11944481:11944500:-	12h	0.275992	RI	MSTRG.10263
MSTRG.10263;RI:chr06:11943522:11944406-11944481:11944500:-	24h	0.143871	RI	MSTRG.10263
MSTRG.10266;RI:chr06:11995098:11995389-11995417:11996056:-	CK	2.42123	RI	MSTRG.10266
MSTRG.10266;RI:chr06:11995098:11995389-11995417:11996056:-	12h	3	RI	MSTRG.10266
MSTRG.10266;RI:chr06:11995098:11995389-11995417:11996056:-	24h	1.40901	RI	MSTRG.10266
MSTRG.10266;SE:chr06:11994129-11995098:11996056-12003794:-	CK	2.33142	SE	MSTRG.10266
MSTRG.10266;SE:chr06:11994129-11995098:11996056-12003794:-	12h	2.02839	SE	MSTRG.10266
MSTRG.10266;SE:chr06:11994129-11995098:11996056-12003794:-	24h	2.73947	SE	MSTRG.10266
MSTRG.10267;AL:chr06:12010604:12010730-12023047:12010832:12012034-12023047:-	CK	1	AL	MSTRG.10267
MSTRG.10267;AL:chr06:12010604:12010730-12023047:12010832:12012034-12023047:-	12h	1.38095	AL	MSTRG.10267
MSTRG.10267;AL:chr06:12010604:12010730-12023047:12010832:12012034-12023047:-	24h	0.368679	AL	MSTRG.10267
MSTRG.10267;AL:chr06:12010604:12010730-12023047:12018432:12019076-12023047:-	CK	0.709306	AL	MSTRG.10267
MSTRG.10267;AL:chr06:12010604:12010730-12023047:12018432:12019076-12023047:-	12h	1.80008	AL	MSTRG.10267
MSTRG.10267;AL:chr06:12010604:12010730-12023047:12018432:12019076-12023047:-	24h	0.313772	AL	MSTRG.10267
MSTRG.10267;AL:chr06:12010832:12012034-12023047:12018432:12019076-12023047:-	CK	1	AL	MSTRG.10267
MSTRG.10267;AL:chr06:12010832:12012034-12023047:12018432:12019076-12023047:-	12h	1.47771	AL	MSTRG.10267
MSTRG.10267;AL:chr06:12010832:12012034-12023047:12018432:12019076-12023047:-	24h	0.967152	AL	MSTRG.10267
MSTRG.10269;A3:chr06:12031872-12032486:12031859-12032486:-	CK	1.36169	A3	MSTRG.10269
MSTRG.10269;A3:chr06:12031872-12032486:12031859-12032486:-	12h	2.24255	A3	MSTRG.10269
MSTRG.10269;A3:chr06:12031872-12032486:12031859-12032486:-	24h	2.4991	A3	MSTRG.10269
MSTRG.10269;A3:chr06:12033788-12033887:12033783-12033887:-	CK	0.428104	A3	MSTRG.10269
MSTRG.10269;A3:chr06:12033788-12033887:12033783-12033887:-	12h	0.743513	A3	MSTRG.10269
MSTRG.10269;A3:chr06:12033788-12033887:12033783-12033887:-	24h	0.772118	A3	MSTRG.10269
MSTRG.10269;A5:chr06:12031621-12031740:12031621-12031755:-	CK	1.04582	A5	MSTRG.10269
MSTRG.10269;A5:chr06:12031621-12031740:12031621-12031755:-	12h	0.781277	A5	MSTRG.10269
MSTRG.10269;A5:chr06:12031621-12031740:12031621-12031755:-	24h	0.387588	A5	MSTRG.10269
MSTRG.10269;RI:chr06:12031369:12031420-12031536:12031621:-	CK	1.06974	RI	MSTRG.10269
MSTRG.10269;RI:chr06:12031369:12031420-12031536:12031621:-	12h	0.475074	RI	MSTRG.10269
MSTRG.10269;RI:chr06:12031369:12031420-12031536:12031621:-	24h	0.466714	RI	MSTRG.10269
MSTRG.10269;SE:chr06:12034871-12034972:12035079-12035192:-	CK	2.6177	SE	MSTRG.10269
MSTRG.10269;SE:chr06:12034871-12034972:12035079-12035192:-	12h	3	SE	MSTRG.10269
MSTRG.10269;SE:chr06:12034871-12034972:12035079-12035192:-	24h	2.61993	SE	MSTRG.10269
MSTRG.10272;SE:chr06:12058545-12058640:12058693-12058781:+	CK	3	SE	MSTRG.10272
MSTRG.10272;SE:chr06:12058545-12058640:12058693-12058781:+	12h	2.80108	SE	MSTRG.10272
MSTRG.10272;SE:chr06:12058545-12058640:12058693-12058781:+	24h	2.80707	SE	MSTRG.10272
MSTRG.10273;RI:chr06:12068055:12069567-12069664:12070100:-	CK	1.45146	RI	MSTRG.10273
MSTRG.10273;RI:chr06:12068055:12069567-12069664:12070100:-	12h	3	RI	MSTRG.10273
MSTRG.10273;RI:chr06:12068055:12069567-12069664:12070100:-	24h	3	RI	MSTRG.10273
MSTRG.10274;A3:chr06:12089618-12090043:12089618-12090058:+	12h	0.298064	A3	MSTRG.10274
MSTRG.10274;A3:chr06:12089618-12090043:12089618-12090058:+	24h	0.548404	A3	MSTRG.10274
MSTRG.10274;A3:chr06:12089618-12090043:12089618-12090280:+	12h	0.651542	A3	MSTRG.10274
MSTRG.10274;A3:chr06:12089618-12090043:12089618-12090280:+	24h	1.57175	A3	MSTRG.10274
MSTRG.10274;A3:chr06:12089618-12090058:12089618-12090280:+	CK	2	A3	MSTRG.10274
MSTRG.10274;A3:chr06:12089618-12090058:12089618-12090280:+	12h	2.30013	A3	MSTRG.10274
MSTRG.10274;A3:chr06:12089618-12090058:12089618-12090280:+	24h	2.51461	A3	MSTRG.10274
MSTRG.10274;A3:chr06:12091122-12091627:12091122-12091672:+	CK	1	A3	MSTRG.10274
MSTRG.10274;A3:chr06:12091122-12091627:12091122-12091672:+	12h	0.814203	A3	MSTRG.10274
MSTRG.10274;A3:chr06:12091122-12091627:12091122-12091672:+	24h	0.468114	A3	MSTRG.10274
MSTRG.10274;A3:chr06:12091908-12091995:12091908-12092080:+	CK	1.74144	A3	MSTRG.10274
MSTRG.10274;A3:chr06:12091908-12091995:12091908-12092080:+	12h	2.18502	A3	MSTRG.10274
MSTRG.10274;A3:chr06:12091908-12091995:12091908-12092080:+	24h	2.68812	A3	MSTRG.10274
MSTRG.10274;A5:chr06:12089320-12089424:12089316-12089424:+	CK	0.649387	A5	MSTRG.10274
MSTRG.10274;A5:chr06:12089320-12089424:12089316-12089424:+	12h	0.189007	A5	MSTRG.10274
MSTRG.10274;A5:chr06:12089320-12089424:12089316-12089424:+	24h	0.0404787	A5	MSTRG.10274
MSTRG.10274;RI:chr06:12090806:12091122-12091627:12091908:+	CK	1	RI	MSTRG.10274
MSTRG.10274;RI:chr06:12090806:12091122-12091627:12091908:+	12h	1.48709	RI	MSTRG.10274
MSTRG.10274;RI:chr06:12090806:12091122-12091627:12091908:+	24h	1.38664	RI	MSTRG.10274
MSTRG.10274;RI:chr06:12090806:12091122-12091672:12091908:+	CK	0.259958	RI	MSTRG.10274
MSTRG.10274;RI:chr06:12090806:12091122-12091672:12091908:+	12h	0.804295	RI	MSTRG.10274
MSTRG.10274;RI:chr06:12090806:12091122-12091672:12091908:+	24h	0.403658	RI	MSTRG.10274
MSTRG.10275;A3:chr06:12100001-12100204:12099989-12100204:-	CK	3	A3	MSTRG.10275
MSTRG.10275;A3:chr06:12100001-12100204:12099989-12100204:-	12h	3	A3	MSTRG.10275
MSTRG.10275;A3:chr06:12100001-12100204:12099989-12100204:-	24h	2.9698	A3	MSTRG.10275
MSTRG.10278;A3:chr06:12166242-12167024:12166240-12167024:-	CK	3	A3	MSTRG.10278
MSTRG.10278;A3:chr06:12166242-12167024:12166240-12167024:-	12h	2.96895	A3	MSTRG.10278
MSTRG.10278;A3:chr06:12166242-12167024:12166240-12167024:-	24h	3	A3	MSTRG.10278
MSTRG.10278;A3:chr06:12167414-12168367:12167393-12168367:-	CK	0.0435429	A3	MSTRG.10278
MSTRG.10278;A3:chr06:12167414-12168367:12167393-12168367:-	12h	0.0888877	A3	MSTRG.10278
MSTRG.10278;A3:chr06:12167414-12168367:12167393-12168367:-	24h	0.0300633	A3	MSTRG.10278
MSTRG.1028;RI:chr01:16773488:16773692-16773787:16774465:+	CK	0.484205	RI	MSTRG.1028
MSTRG.1028;RI:chr01:16773488:16773692-16773787:16774465:+	12h	0.509133	RI	MSTRG.1028
MSTRG.1028;RI:chr01:16773488:16773692-16773787:16774465:+	24h	0.831526	RI	MSTRG.1028
MSTRG.10280;A3:chr06:12235035-12235112:12235035-12235123:+	CK	1.94951	A3	MSTRG.10280
MSTRG.10280;A3:chr06:12235035-12235112:12235035-12235123:+	12h	2.44076	A3	MSTRG.10280
MSTRG.10280;A3:chr06:12235035-12235112:12235035-12235123:+	24h	2.83343	A3	MSTRG.10280
MSTRG.10280;A3:chr06:12235372-12236132:12235372-12236206:+	CK	2.21858	A3	MSTRG.10280
MSTRG.10280;A3:chr06:12235372-12236132:12235372-12236206:+	12h	2.12767	A3	MSTRG.10280
MSTRG.10280;A3:chr06:12235372-12236132:12235372-12236206:+	24h	3	A3	MSTRG.10280
MSTRG.10280;A5:chr06:12238132-12238372:12238073-12238372:+	CK	3	A5	MSTRG.10280
MSTRG.10280;A5:chr06:12238132-12238372:12238073-12238372:+	12h	2.67725	A5	MSTRG.10280
MSTRG.10280;A5:chr06:12238132-12238372:12238073-12238372:+	24h	2.9218	A5	MSTRG.10280
MSTRG.10288;A3:chr06:12364390-12364473:12364387-12364473:-	CK	0.88221	A3	MSTRG.10288
MSTRG.10288;A3:chr06:12364390-12364473:12364387-12364473:-	12h	0.896701	A3	MSTRG.10288
MSTRG.10288;A3:chr06:12364390-12364473:12364387-12364473:-	24h	0.6725	A3	MSTRG.10288
MSTRG.10288;A3:chr06:12364395-12364473:12364387-12364473:-	CK	2.17882	A3	MSTRG.10288
MSTRG.10288;A3:chr06:12364395-12364473:12364387-12364473:-	12h	2.71147	A3	MSTRG.10288
MSTRG.10288;A3:chr06:12364395-12364473:12364387-12364473:-	24h	2.85605	A3	MSTRG.10288
MSTRG.10288;A3:chr06:12364395-12364473:12364390-12364473:-	CK	2.89667	A3	MSTRG.10288
MSTRG.10288;A3:chr06:12364395-12364473:12364390-12364473:-	12h	2.86393	A3	MSTRG.10288
MSTRG.10288;A3:chr06:12364395-12364473:12364390-12364473:-	24h	2.93796	A3	MSTRG.10288
MSTRG.10288;A3:chr06:12366721-12367645:12366690-12367645:-	CK	2.09156	A3	MSTRG.10288
MSTRG.10288;A3:chr06:12366721-12367645:12366690-12367645:-	12h	2.58612	A3	MSTRG.10288
MSTRG.10288;A3:chr06:12366721-12367645:12366690-12367645:-	24h	2.80214	A3	MSTRG.10288
MSTRG.10288;A5:chr06:12358840-12359218:12358840-12360140:-	CK	0.147346	A5	MSTRG.10288
MSTRG.10288;A5:chr06:12358840-12359218:12358840-12360140:-	12h	0.16411	A5	MSTRG.10288
MSTRG.10288;A5:chr06:12358840-12359218:12358840-12360140:-	24h	0.161649	A5	MSTRG.10288
MSTRG.10288;RI:chr06:12359218:12359404-12360140:12360346:-	CK	0.907819	RI	MSTRG.10288
MSTRG.10288;RI:chr06:12359218:12359404-12360140:12360346:-	12h	0.823185	RI	MSTRG.10288
MSTRG.10288;RI:chr06:12359218:12359404-12360140:12360346:-	24h	1.20768	RI	MSTRG.10288
MSTRG.10288;RI:chr06:12360512:12360660-12361079:12361163:-	CK	1.84423	RI	MSTRG.10288
MSTRG.10288;RI:chr06:12360512:12360660-12361079:12361163:-	12h	1.82697	RI	MSTRG.10288
MSTRG.10288;RI:chr06:12360512:12360660-12361079:12361163:-	24h	2.27582	RI	MSTRG.10288
MSTRG.10288;RI:chr06:12360512:12360790-12360959:12361163:-	CK	3	RI	MSTRG.10288
MSTRG.10288;RI:chr06:12360512:12360790-12360959:12361163:-	12h	2.79153	RI	MSTRG.10288
MSTRG.10288;RI:chr06:12360512:12360790-12360959:12361163:-	24h	2.98753	RI	MSTRG.10288
MSTRG.10288;SE:chr06:12358840-12359218:12359404-12360140:-	CK	0.338654	SE	MSTRG.10288
MSTRG.10288;SE:chr06:12358840-12359218:12359404-12360140:-	12h	0.411581	SE	MSTRG.10288
MSTRG.10288;SE:chr06:12358840-12359218:12359404-12360140:-	24h	0.244205	SE	MSTRG.10288
MSTRG.10290;RI:chr06:12432512:12433432-12433459:12433678:+	CK	1.42949	RI	MSTRG.10290
MSTRG.10290;RI:chr06:12432512:12433432-12433459:12433678:+	12h	1.67509	RI	MSTRG.10290
MSTRG.10290;RI:chr06:12432512:12433432-12433459:12433678:+	24h	0.788936	RI	MSTRG.10290
MSTRG.10294;A3:chr06:12511369-12511622:12511369-12512055:+	CK	1.36927	A3	MSTRG.10294
MSTRG.10294;A3:chr06:12511369-12511622:12511369-12512055:+	12h	0.451706	A3	MSTRG.10294
MSTRG.10294;A3:chr06:12511369-12511622:12511369-12512055:+	24h	0.291061	A3	MSTRG.10294
MSTRG.10294;A3:chr06:12511369-12511622:12511369-12512163:+	CK	2.06563	A3	MSTRG.10294
MSTRG.10294;A3:chr06:12511369-12511622:12511369-12512163:+	12h	1.12063	A3	MSTRG.10294
MSTRG.10294;A3:chr06:12511369-12511622:12511369-12512163:+	24h	0.516891	A3	MSTRG.10294
MSTRG.10294;A3:chr06:12511369-12511622:12511369-12512168:+	CK	2.22472	A3	MSTRG.10294
MSTRG.10294;A3:chr06:12511369-12511622:12511369-12512168:+	12h	0.492044	A3	MSTRG.10294
MSTRG.10294;A3:chr06:12511369-12511622:12511369-12512168:+	24h	1.4463	A3	MSTRG.10294
MSTRG.10294;A3:chr06:12511369-12512055:12511369-12512163:+	CK	1.40008	A3	MSTRG.10294
MSTRG.10294;A3:chr06:12511369-12512055:12511369-12512163:+	12h	1.63878	A3	MSTRG.10294
MSTRG.10294;A3:chr06:12511369-12512055:12511369-12512163:+	24h	1.94215	A3	MSTRG.10294
MSTRG.10294;A3:chr06:12511369-12512055:12511369-12512168:+	CK	1.43442	A3	MSTRG.10294
MSTRG.10294;A3:chr06:12511369-12512055:12511369-12512168:+	12h	1.97547	A3	MSTRG.10294
MSTRG.10294;A3:chr06:12511369-12512055:12511369-12512168:+	24h	2.4064	A3	MSTRG.10294
MSTRG.10294;A3:chr06:12511369-12512163:12511369-12512168:+	CK	1	A3	MSTRG.10294
MSTRG.10294;A3:chr06:12511369-12512163:12511369-12512168:+	12h	1.82396	A3	MSTRG.10294
MSTRG.10294;A3:chr06:12511369-12512163:12511369-12512168:+	24h	2.03429	A3	MSTRG.10294
MSTRG.10294;A3:chr06:12511715-12512055:12511715-12512163:+	CK	2.2333	A3	MSTRG.10294
MSTRG.10294;A3:chr06:12511715-12512055:12511715-12512163:+	12h	1.11357	A3	MSTRG.10294
MSTRG.10294;A3:chr06:12511715-12512055:12511715-12512163:+	24h	2.23793	A3	MSTRG.10294
MSTRG.10294;A5:chr06:12511430-12512055:12511369-12512055:+	12h	0.126634	A5	MSTRG.10294
MSTRG.10294;A5:chr06:12511430-12512055:12511369-12512055:+	24h	0.214659	A5	MSTRG.10294
MSTRG.10294;A5:chr06:12511434-12511622:12511369-12511622:+	12h	0.160273	A5	MSTRG.10294
MSTRG.10294;A5:chr06:12511434-12511622:12511369-12511622:+	24h	0.423053	A5	MSTRG.10294
MSTRG.10294;A5:chr06:12511485-12511622:12511369-12511622:+	CK	0.206181	A5	MSTRG.10294
MSTRG.10294;A5:chr06:12511485-12511622:12511369-12511622:+	12h	0.431394	A5	MSTRG.10294
MSTRG.10294;A5:chr06:12511485-12511622:12511369-12511622:+	24h	0.294991	A5	MSTRG.10294
MSTRG.10294;A5:chr06:12511485-12511622:12511434-12511622:+	CK	1	A5	MSTRG.10294
MSTRG.10294;A5:chr06:12511485-12511622:12511434-12511622:+	12h	1	A5	MSTRG.10294
MSTRG.10294;A5:chr06:12511485-12511622:12511434-12511622:+	24h	1.4668	A5	MSTRG.10294
MSTRG.10294;RI:chr06:12511622:12511715-12512055:12512413:+	CK	0.62056	RI	MSTRG.10294
MSTRG.10294;RI:chr06:12511622:12511715-12512055:12512413:+	12h	0.715188	RI	MSTRG.10294
MSTRG.10294;RI:chr06:12511622:12511715-12512055:12512413:+	24h	0.517022	RI	MSTRG.10294
MSTRG.10294;RI:chr06:12511622:12511715-12512163:12512413:+	CK	2.10245	RI	MSTRG.10294
MSTRG.10294;RI:chr06:12511622:12511715-12512163:12512413:+	12h	0.822931	RI	MSTRG.10294
MSTRG.10294;RI:chr06:12511622:12511715-12512163:12512413:+	24h	1.13195	RI	MSTRG.10294
MSTRG.10294;SE:chr06:12511369-12511622:12511715-12512055:+	CK	1.91583	SE	MSTRG.10294
MSTRG.10294;SE:chr06:12511369-12511622:12511715-12512055:+	12h	0.175965	SE	MSTRG.10294
MSTRG.10294;SE:chr06:12511369-12511622:12511715-12512055:+	24h	0.82268	SE	MSTRG.10294
MSTRG.10294;SE:chr06:12511369-12511622:12511715-12512163:+	CK	1	SE	MSTRG.10294
MSTRG.10294;SE:chr06:12511369-12511622:12511715-12512163:+	12h	1.17124	SE	MSTRG.10294
MSTRG.10294;SE:chr06:12511369-12511622:12511715-12512163:+	24h	0.801255	SE	MSTRG.10294
MSTRG.10295;SE:chr06:12520181-12521300:12521385-12521529:-	CK	1	SE	MSTRG.10295
MSTRG.10295;SE:chr06:12520181-12521300:12521385-12521529:-	12h	0.159102	SE	MSTRG.10295
MSTRG.10295;SE:chr06:12520181-12521300:12521385-12521529:-	24h	0.0948421	SE	MSTRG.10295
MSTRG.10297;A5:chr06:12544003-12544207:12543998-12544207:+	CK	0.83252	A5	MSTRG.10297
MSTRG.10297;A5:chr06:12544003-12544207:12543998-12544207:+	12h	0.156425	A5	MSTRG.10297
MSTRG.10297;A5:chr06:12544003-12544207:12543998-12544207:+	24h	0.837573	A5	MSTRG.10297
MSTRG.10298;RI:chr06:12553740:12554401-12554497:12555022:-	CK	0.79635	RI	MSTRG.10298
MSTRG.10298;RI:chr06:12553740:12554401-12554497:12555022:-	12h	0.417511	RI	MSTRG.10298
MSTRG.10298;RI:chr06:12553740:12554401-12554497:12555022:-	24h	0.257091	RI	MSTRG.10298
MSTRG.1030;A5:chr01:16785923-16786009:16785923-16786057:-	CK	3	A5	MSTRG.1030
MSTRG.1030;A5:chr01:16785923-16786009:16785923-16786057:-	12h	3	A5	MSTRG.1030
MSTRG.1030;A5:chr01:16785923-16786009:16785923-16786057:-	24h	2.988	A5	MSTRG.1030
MSTRG.10302;A3:chr06:12628645-12628831:12628645-12628834:+	CK	1.95261	A3	MSTRG.10302
MSTRG.10302;A3:chr06:12628645-12628831:12628645-12628834:+	12h	1.48512	A3	MSTRG.10302
MSTRG.10302;A3:chr06:12628645-12628831:12628645-12628834:+	24h	1.62671	A3	MSTRG.10302
MSTRG.10304;AL:chr06:12653207-12653331:12653366:12653207-12657138:12657512:+	24h	2	AL	MSTRG.10304
MSTRG.10304;AL:chr06:12653207-12653331:12653366:12653207-12657211:12657512:+	24h	1.78841	AL	MSTRG.10304
MSTRG.10308;MX:chr06:12718921-12719008:12719095-12730518:12718921-12729137:12729224-12730518:-	CK	2.9836	MX	MSTRG.10308
MSTRG.10308;MX:chr06:12718921-12719008:12719095-12730518:12718921-12729137:12729224-12730518:-	12h	2.66839	MX	MSTRG.10308
MSTRG.10308;MX:chr06:12718921-12719008:12719095-12730518:12718921-12729137:12729224-12730518:-	24h	2.99797	MX	MSTRG.10308
MSTRG.10308;SE:chr06:12729224-12729983:12730082-12730518:-	CK	0.836062	SE	MSTRG.10308
MSTRG.10308;SE:chr06:12729224-12729983:12730082-12730518:-	12h	0.133759	SE	MSTRG.10308
MSTRG.10308;SE:chr06:12729224-12729983:12730082-12730518:-	24h	0.663063	SE	MSTRG.10308
MSTRG.1031;A3:chr01:16793897-16794288:16793882-16794288:-	12h	2.09647	A3	MSTRG.1031
MSTRG.1031;A3:chr01:16793897-16794288:16793882-16794288:-	24h	0.646794	A3	MSTRG.1031
MSTRG.10310;A3:chr06:12788921-12789147:12788921-12789151:+	CK	1.96637	A3	MSTRG.10310
MSTRG.10310;A3:chr06:12788921-12789147:12788921-12789151:+	12h	2.64123	A3	MSTRG.10310
MSTRG.10310;A3:chr06:12788921-12789147:12788921-12789151:+	24h	2.31177	A3	MSTRG.10310
MSTRG.10310;AL:chr06:12789654-12789736:12789916:12789654-12790227:12790648:+	12h	0.0950686	AL	MSTRG.10310
MSTRG.10310;SE:chr06:12789654-12789736:12789838-12790227:+	CK	0.738672	SE	MSTRG.10310
MSTRG.10310;SE:chr06:12789654-12789736:12789838-12790227:+	24h	0.219141	SE	MSTRG.10310
MSTRG.10316;A3:chr06:12854883-12855458:12854883-12855472:+	CK	2.33957	A3	MSTRG.10316
MSTRG.10316;A3:chr06:12854883-12855458:12854883-12855472:+	12h	2.50231	A3	MSTRG.10316
MSTRG.10316;A3:chr06:12854883-12855458:12854883-12855472:+	24h	2.75398	A3	MSTRG.10316
MSTRG.10316;A3:chr06:12854883-12855458:12854883-12855480:+	CK	2.87285	A3	MSTRG.10316
MSTRG.10316;A3:chr06:12854883-12855458:12854883-12855480:+	12h	2.87427	A3	MSTRG.10316
MSTRG.10316;A3:chr06:12854883-12855458:12854883-12855480:+	24h	2.71578	A3	MSTRG.10316
MSTRG.10316;A3:chr06:12854883-12855472:12854883-12855480:+	CK	1.43352	A3	MSTRG.10316
MSTRG.10316;A3:chr06:12854883-12855472:12854883-12855480:+	12h	1.83986	A3	MSTRG.10316
MSTRG.10316;A3:chr06:12854883-12855472:12854883-12855480:+	24h	1.15812	A3	MSTRG.10316
MSTRG.10316;A3:chr06:12855756-12855888:12855756-12855930:+	CK	2.06005	A3	MSTRG.10316
MSTRG.10316;A3:chr06:12855756-12855888:12855756-12855930:+	12h	1.56748	A3	MSTRG.10316
MSTRG.10316;A3:chr06:12855756-12855888:12855756-12855930:+	24h	1.77701	A3	MSTRG.10316
MSTRG.10317;A3:chr06:12860720-12860803:12860720-12860820:+	CK	2.87405	A3	MSTRG.10317
MSTRG.10317;A3:chr06:12860720-12860803:12860720-12860820:+	12h	1.83132	A3	MSTRG.10317
MSTRG.10317;A3:chr06:12860720-12860803:12860720-12860820:+	24h	2.86331	A3	MSTRG.10317
MSTRG.10317;A5:chr06:12859005-12859189:12858977-12859189:+	CK	0.723812	A5	MSTRG.10317
MSTRG.10317;A5:chr06:12859005-12859189:12858977-12859189:+	12h	0.568207	A5	MSTRG.10317
MSTRG.10317;A5:chr06:12859005-12859189:12858977-12859189:+	24h	1.19699	A5	MSTRG.10317
MSTRG.10317;A5:chr06:12859009-12859189:12858977-12859189:+	CK	0.382434	A5	MSTRG.10317
MSTRG.10317;A5:chr06:12859009-12859189:12858977-12859189:+	12h	0.512081	A5	MSTRG.10317
MSTRG.10317;A5:chr06:12859009-12859189:12858977-12859189:+	24h	0.51052	A5	MSTRG.10317
MSTRG.10317;A5:chr06:12859009-12859189:12859005-12859189:+	CK	1	A5	MSTRG.10317
MSTRG.10317;A5:chr06:12859009-12859189:12859005-12859189:+	12h	1.12936	A5	MSTRG.10317
MSTRG.10317;A5:chr06:12859009-12859189:12859005-12859189:+	24h	0.709436	A5	MSTRG.10317
MSTRG.10321;SE:chr06:12886760-12887458:12887504-12887830:-	CK	0.174013	SE	MSTRG.10321
MSTRG.10321;SE:chr06:12886760-12887458:12887504-12887830:-	12h	0.244517	SE	MSTRG.10321
MSTRG.10321;SE:chr06:12886760-12887458:12887504-12887830:-	24h	0.0413827	SE	MSTRG.10321
MSTRG.10322;A3:chr06:12902907-12903363:12902895-12903363:-	CK	1	A3	MSTRG.10322
MSTRG.10322;A3:chr06:12902907-12903363:12902895-12903363:-	24h	0.974149	A3	MSTRG.10322
MSTRG.10323;A3:chr06:12914533-12914663:12914533-12914668:+	CK	2.49759	A3	MSTRG.10323
MSTRG.10323;A3:chr06:12914533-12914663:12914533-12914668:+	12h	2.12123	A3	MSTRG.10323
MSTRG.10323;A3:chr06:12914533-12914663:12914533-12914668:+	24h	2.09059	A3	MSTRG.10323
MSTRG.10323;A3:chr06:12917577-12918349:12917577-12918357:+	CK	1.58496	A3	MSTRG.10323
MSTRG.10323;A3:chr06:12917577-12918349:12917577-12918357:+	12h	1.85318	A3	MSTRG.10323
MSTRG.10323;A3:chr06:12917577-12918349:12917577-12918357:+	24h	1.64101	A3	MSTRG.10323
MSTRG.10323;SE:chr06:12915726-12915836:12915898-12916005:+	CK	1.91745	SE	MSTRG.10323
MSTRG.10323;SE:chr06:12915726-12915836:12915898-12916005:+	12h	2.48299	SE	MSTRG.10323
MSTRG.10323;SE:chr06:12915726-12915836:12915898-12916005:+	24h	2.13648	SE	MSTRG.10323
MSTRG.10324;A3:chr06:12925605-12925740:12925540-12925740:-	CK	0.756869	A3	MSTRG.10324
MSTRG.10324;A3:chr06:12925605-12925740:12925540-12925740:-	12h	0.332621	A3	MSTRG.10324
MSTRG.10324;A3:chr06:12925605-12925740:12925540-12925740:-	24h	0.30461	A3	MSTRG.10324
MSTRG.10324;A5:chr06:12923681-12925474:12923681-12925740:-	CK	0.587376	A5	MSTRG.10324
MSTRG.10324;A5:chr06:12923681-12925474:12923681-12925740:-	12h	0.923934	A5	MSTRG.10324
MSTRG.10324;A5:chr06:12923681-12925474:12923681-12925740:-	24h	1.64933	A5	MSTRG.10324
MSTRG.10324;A5:chr06:12925540-12925740:12925540-12925838:-	CK	2	A5	MSTRG.10324
MSTRG.10324;A5:chr06:12925540-12925740:12925540-12925838:-	12h	2	A5	MSTRG.10324
MSTRG.10324;A5:chr06:12925540-12925740:12925540-12925838:-	24h	3	A5	MSTRG.10324
MSTRG.10324;RI:chr06:12925474:12925540-12925740:12926134:-	CK	0.780973	RI	MSTRG.10324
MSTRG.10324;RI:chr06:12925474:12925540-12925740:12926134:-	12h	1.7977	RI	MSTRG.10324
MSTRG.10324;RI:chr06:12925474:12925540-12925740:12926134:-	24h	2.67959	RI	MSTRG.10324
MSTRG.10324;RI:chr06:12925474:12925605-12925740:12926134:-	CK	0.955345	RI	MSTRG.10324
MSTRG.10324;RI:chr06:12925474:12925605-12925740:12926134:-	12h	1.88779	RI	MSTRG.10324
MSTRG.10324;RI:chr06:12925474:12925605-12925740:12926134:-	24h	2.94274	RI	MSTRG.10324
MSTRG.10324;SE:chr06:12923681-12925474:12925540-12925740:-	CK	1.28532	SE	MSTRG.10324
MSTRG.10324;SE:chr06:12923681-12925474:12925540-12925740:-	12h	1.0815	SE	MSTRG.10324
MSTRG.10324;SE:chr06:12923681-12925474:12925540-12925740:-	24h	0.370343	SE	MSTRG.10324
MSTRG.10324;SE:chr06:12923681-12925474:12925605-12925740:-	CK	1.06239	SE	MSTRG.10324
MSTRG.10324;SE:chr06:12923681-12925474:12925605-12925740:-	12h	0.12616	SE	MSTRG.10324
MSTRG.10324;SE:chr06:12923681-12925474:12925605-12925740:-	24h	0.072809	SE	MSTRG.10324
MSTRG.1033;SE:chr01:16811031-16812513:16813786-16816281:-	CK	0.729256	SE	MSTRG.1033
MSTRG.1033;SE:chr01:16811031-16812513:16813786-16816281:-	12h	1.81207	SE	MSTRG.1033
MSTRG.1033;SE:chr01:16811031-16812513:16813786-16816281:-	24h	2.05374	SE	MSTRG.1033
MSTRG.10332;A5:chr06:12956822-12956914:12956822-12957125:-	CK	1	A5	MSTRG.10332
MSTRG.10332;A5:chr06:12956822-12956914:12956822-12957125:-	12h	0.610729	A5	MSTRG.10332
MSTRG.10332;A5:chr06:12956822-12956914:12956822-12957125:-	24h	1.3522	A5	MSTRG.10332
MSTRG.10335;A3:chr06:13030402-13030619:13030402-13030681:+	12h	1.13603	A3	MSTRG.10335
MSTRG.10335;A3:chr06:13030402-13030619:13030402-13030681:+	24h	0.510345	A3	MSTRG.10335
MSTRG.10335;A5:chr06:13030144-13030337:13030126-13030337:+	CK	3	A5	MSTRG.10335
MSTRG.10335;A5:chr06:13030144-13030337:13030126-13030337:+	12h	1.86397	A5	MSTRG.10335
MSTRG.10335;A5:chr06:13030144-13030337:13030126-13030337:+	24h	2.48966	A5	MSTRG.10335
MSTRG.10335;A5:chr06:13032002-13032088:13032001-13032088:+	CK	1	A5	MSTRG.10335
MSTRG.10335;A5:chr06:13032002-13032088:13032001-13032088:+	12h	0.950339	A5	MSTRG.10335
MSTRG.10335;A5:chr06:13032002-13032088:13032001-13032088:+	24h	3	A5	MSTRG.10335
MSTRG.10336;MX:chr06:13034632-13034854:13034920-13042597:13034632-13042005:13042071-13042597:-	CK	2	MX	MSTRG.10336
MSTRG.10336;MX:chr06:13034632-13034854:13034920-13042597:13034632-13042005:13042071-13042597:-	24h	1	MX	MSTRG.10336
MSTRG.10337;A3:chr06:13053209-13053320:13053209-13053331:+	CK	0.919546	A3	MSTRG.10337
MSTRG.10337;A3:chr06:13053209-13053320:13053209-13053331:+	12h	1.0541	A3	MSTRG.10337
MSTRG.10337;A3:chr06:13053209-13053320:13053209-13053331:+	24h	0.74973	A3	MSTRG.10337
MSTRG.10337;A3:chr06:13053209-13058353:13053209-13058364:+	12h	3	A3	MSTRG.10337
MSTRG.10337;A3:chr06:13053209-13058353:13053209-13058364:+	24h	3	A3	MSTRG.10337
MSTRG.10337;A3:chr06:13053870-13058904:13053870-13059223:+	12h	0.54681	A3	MSTRG.10337
MSTRG.10337;A3:chr06:13058242-13058353:13058242-13058364:+	CK	0.611404	A3	MSTRG.10337
MSTRG.10337;A3:chr06:13058242-13058353:13058242-13058364:+	12h	0.944306	A3	MSTRG.10337
MSTRG.10337;A3:chr06:13058242-13058353:13058242-13058364:+	24h	0.770765	A3	MSTRG.10337
MSTRG.10337;MX:chr06:13051580-13052352:13052412-13057742:13051580-13057385:13057445-13057742:+	CK	1.23135	MX	MSTRG.10337
MSTRG.10337;MX:chr06:13051580-13052352:13052412-13057742:13051580-13057385:13057445-13057742:+	12h	1.52522	MX	MSTRG.10337
MSTRG.10337;MX:chr06:13051580-13052352:13052412-13057742:13051580-13057385:13057445-13057742:+	24h	1.23602	MX	MSTRG.10337
MSTRG.10337;MX:chr06:13053209-13053320:13053431-13058810:13053209-13058353:13058464-13058810:+	CK	2	MX	MSTRG.10337
MSTRG.10337;MX:chr06:13053209-13053320:13053431-13058810:13053209-13058353:13058464-13058810:+	12h	2	MX	MSTRG.10337
MSTRG.10337;MX:chr06:13053209-13053320:13053431-13058810:13053209-13058353:13058464-13058810:+	24h	3	MX	MSTRG.10337
MSTRG.10337;MX:chr06:13053209-13053320:13053431-13058810:13053209-13058364:13058464-13058810:+	CK	2	MX	MSTRG.10337
MSTRG.10337;MX:chr06:13053209-13053320:13053431-13058810:13053209-13058364:13058464-13058810:+	12h	2	MX	MSTRG.10337
MSTRG.10337;MX:chr06:13053209-13053320:13053431-13058810:13053209-13058364:13058464-13058810:+	24h	3	MX	MSTRG.10337
MSTRG.10337;MX:chr06:13053431-13053777:13053870-13059223:13053431-13058810:13058903-13059223:+	CK	2.33356	MX	MSTRG.10337
MSTRG.10337;MX:chr06:13053431-13053777:13053870-13059223:13053431-13058810:13058903-13059223:+	12h	2.13282	MX	MSTRG.10337
MSTRG.10337;MX:chr06:13053431-13053777:13053870-13059223:13053431-13058810:13058903-13059223:+	24h	2.23308	MX	MSTRG.10337
MSTRG.10337;RI:chr06:13051078:13051150-13051495:13051580:+	12h	0.094128	RI	MSTRG.10337
MSTRG.10337;RI:chr06:13051078:13051150-13051495:13051580:+	24h	0.2744	RI	MSTRG.10337
MSTRG.10337;RI:chr06:13059223:13059276-13059367:13060014:+	CK	2.97889	RI	MSTRG.10337
MSTRG.10337;RI:chr06:13059223:13059276-13059367:13060014:+	12h	2.85217	RI	MSTRG.10337
MSTRG.10337;RI:chr06:13059223:13059276-13059367:13060014:+	24h	2.86162	RI	MSTRG.10337
MSTRG.10337;SE:chr06:13058464-13058810:13058903-13059223:+	CK	3	SE	MSTRG.10337
MSTRG.10337;SE:chr06:13058464-13058810:13058903-13059223:+	12h	2.55389	SE	MSTRG.10337
MSTRG.10337;SE:chr06:13058464-13058810:13058903-13059223:+	24h	2.66525	SE	MSTRG.10337
MSTRG.10338;A3:chr06:13160477-13160558:13160477-13160569:+	CK	0.11317	A3	MSTRG.10338
MSTRG.10338;A3:chr06:13160477-13160558:13160477-13160569:+	12h	0.110356	A3	MSTRG.10338
MSTRG.10338;A3:chr06:13160477-13160558:13160477-13160569:+	24h	0.0981999	A3	MSTRG.10338
MSTRG.10338;A3:chr06:13163307-13164349:13163307-13164360:+	CK	0.333508	A3	MSTRG.10338
MSTRG.10338;A3:chr06:13163307-13164349:13163307-13164360:+	12h	0.577295	A3	MSTRG.10338
MSTRG.10338;A3:chr06:13163307-13164349:13163307-13164360:+	24h	0.497867	A3	MSTRG.10338
MSTRG.10338;A5:chr06:13158374-13159120:13158255-13159120:+	CK	0.250456	A5	MSTRG.10338
MSTRG.10338;A5:chr06:13158374-13159120:13158255-13159120:+	12h	0.933858	A5	MSTRG.10338
MSTRG.10338;A5:chr06:13158374-13159120:13158255-13159120:+	24h	1.38258	A5	MSTRG.10338
MSTRG.10338;A5:chr06:13158379-13159120:13158255-13159120:+	CK	0.105042	A5	MSTRG.10338
MSTRG.10338;A5:chr06:13158379-13159120:13158255-13159120:+	12h	0.102045	A5	MSTRG.10338
MSTRG.10338;A5:chr06:13158379-13159120:13158255-13159120:+	24h	0.0302995	A5	MSTRG.10338
MSTRG.10338;A5:chr06:13158379-13159120:13158374-13159120:+	CK	0.726528	A5	MSTRG.10338
MSTRG.10338;A5:chr06:13158379-13159120:13158374-13159120:+	12h	0.230916	A5	MSTRG.10338
MSTRG.10338;A5:chr06:13158379-13159120:13158374-13159120:+	24h	0.0210019	A5	MSTRG.10338
MSTRG.10338;AF:chr06:13157986:13158374-13159120:13158401:13158529-13159120:+	CK	1.25791	AF	MSTRG.10338
MSTRG.10338;AF:chr06:13157986:13158374-13159120:13158401:13158529-13159120:+	12h	2.91137	AF	MSTRG.10338
MSTRG.10338;AF:chr06:13157986:13158374-13159120:13158401:13158529-13159120:+	24h	1.29906	AF	MSTRG.10338
MSTRG.10338;AF:chr06:13157986:13158379-13159120:13158401:13158529-13159120:+	CK	0.480059	AF	MSTRG.10338
MSTRG.10338;AF:chr06:13157986:13158379-13159120:13158401:13158529-13159120:+	12h	1.78071	AF	MSTRG.10338
MSTRG.10338;AF:chr06:13157986:13158379-13159120:13158401:13158529-13159120:+	24h	0.0181395	AF	MSTRG.10338
MSTRG.10338;AF:chr06:13157987:13158374-13159120:13158401:13158529-13159120:+	CK	1	AF	MSTRG.10338
MSTRG.10338;AF:chr06:13157987:13158374-13159120:13158401:13158529-13159120:+	12h	1.77204	AF	MSTRG.10338
MSTRG.10338;AF:chr06:13157987:13158374-13159120:13158401:13158529-13159120:+	24h	0.428576	AF	MSTRG.10338
MSTRG.10338;AF:chr06:13158211:13158255-13159120:13158401:13158529-13159120:+	CK	2.88722	AF	MSTRG.10338
MSTRG.10338;AF:chr06:13158211:13158255-13159120:13158401:13158529-13159120:+	12h	2.98331	AF	MSTRG.10338
MSTRG.10338;AF:chr06:13158211:13158255-13159120:13158401:13158529-13159120:+	24h	1.94191	AF	MSTRG.10338
MSTRG.10338;SE:chr06:13158374-13158811:13158881-13159120:+	12h	0.113787	SE	MSTRG.10338
MSTRG.10338;SE:chr06:13158374-13158811:13158881-13159120:+	24h	0.252605	SE	MSTRG.10338
MSTRG.10338;SE:chr06:13158379-13158806:13158881-13159120:+	12h	1	SE	MSTRG.10338
MSTRG.10338;SE:chr06:13158379-13158806:13158881-13159120:+	24h	2.8951	SE	MSTRG.10338
MSTRG.10340;A3:chr06:13174879-13175489:13174879-13175745:+	CK	0.0935449	A3	MSTRG.10340
MSTRG.10340;A3:chr06:13174879-13175489:13174879-13175745:+	12h	0.0365921	A3	MSTRG.10340
MSTRG.10340;A3:chr06:13174879-13175489:13174879-13175745:+	24h	0.0131364	A3	MSTRG.10340
MSTRG.10340;A3:chr06:13177092-13177999:13177092-13178066:+	CK	2.04233	A3	MSTRG.10340
MSTRG.10340;A3:chr06:13177092-13177999:13177092-13178066:+	12h	2.26747	A3	MSTRG.10340
MSTRG.10340;A3:chr06:13177092-13177999:13177092-13178066:+	24h	2.76741	A3	MSTRG.10340
MSTRG.10349;AF:chr06:13388508-13389359:13389612:13388508-13395814:13395972:-	CK	2.32613	AF	MSTRG.10349
MSTRG.10349;AF:chr06:13388508-13389359:13389612:13388508-13395814:13395972:-	12h	1.52551	AF	MSTRG.10349
MSTRG.10349;AF:chr06:13388508-13389359:13389612:13388508-13395814:13395972:-	24h	1.16324	AF	MSTRG.10349
MSTRG.10349;AL:chr06:13387325:13388508-13389359:13388746:13389279-13389359:-	CK	2.91424	AL	MSTRG.10349
MSTRG.10349;AL:chr06:13387325:13388508-13389359:13388746:13389279-13389359:-	12h	1.98146	AL	MSTRG.10349
MSTRG.10349;AL:chr06:13387325:13388508-13389359:13388746:13389279-13389359:-	24h	1.85049	AL	MSTRG.10349
MSTRG.1035;A3:chr01:16830924-16831028:16830912-16831028:-	CK	3	A3	MSTRG.1035
MSTRG.1035;A3:chr01:16830924-16831028:16830912-16831028:-	12h	2.90918	A3	MSTRG.1035
MSTRG.1035;A3:chr01:16830924-16831028:16830912-16831028:-	24h	3	A3	MSTRG.1035
MSTRG.1035;A5:chr01:16831973-16832232:16831973-16832378:-	CK	0.744552	A5	MSTRG.1035
MSTRG.1035;A5:chr01:16831973-16832232:16831973-16832378:-	12h	1.14148	A5	MSTRG.1035
MSTRG.1035;A5:chr01:16831973-16832232:16831973-16832378:-	24h	0.0657409	A5	MSTRG.1035
MSTRG.10350;A3:chr06:13464824-13465314:13464824-13465360:+	CK	1.78698	A3	MSTRG.10350
MSTRG.10350;A3:chr06:13464824-13465314:13464824-13465360:+	12h	1.90791	A3	MSTRG.10350
MSTRG.10350;A3:chr06:13464824-13465314:13464824-13465360:+	24h	0.727881	A3	MSTRG.10350
MSTRG.10350;AL:chr06:13468533-13468623:13468872:13468533-13469332:13469732:+	CK	0.217409	AL	MSTRG.10350
MSTRG.10350;AL:chr06:13468533-13468623:13468872:13468533-13469332:13469732:+	12h	2.28528	AL	MSTRG.10350
MSTRG.10350;AL:chr06:13468533-13468623:13468872:13468533-13469332:13469732:+	24h	1.0606	AL	MSTRG.10350
MSTRG.10350;RI:chr06:13466740:13466834-13466976:13467121:+	CK	1.79243	RI	MSTRG.10350
MSTRG.10350;RI:chr06:13466740:13466834-13466976:13467121:+	12h	3	RI	MSTRG.10350
MSTRG.10350;RI:chr06:13466740:13466834-13466976:13467121:+	24h	2.62796	RI	MSTRG.10350
MSTRG.10350;RI:chr06:13466740:13466835-13466985:13467121:+	CK	0.340565	RI	MSTRG.10350
MSTRG.10350;RI:chr06:13466740:13466835-13466985:13467121:+	12h	0.658347	RI	MSTRG.10350
MSTRG.10350;RI:chr06:13466740:13466835-13466985:13467121:+	24h	0.836929	RI	MSTRG.10350
MSTRG.10350;RI:chr06:13468383:13468533-13468623:13468872:+	CK	2.97537	RI	MSTRG.10350
MSTRG.10350;RI:chr06:13468383:13468533-13468623:13468872:+	12h	1.89871	RI	MSTRG.10350
MSTRG.10350;RI:chr06:13468383:13468533-13468623:13468872:+	24h	2.23919	RI	MSTRG.10350
MSTRG.10352;A3:chr06:13510469-13511289:13510462-13511289:-	CK	3	A3	MSTRG.10352
MSTRG.10352;A3:chr06:13510469-13511289:13510462-13511289:-	12h	2	A3	MSTRG.10352
MSTRG.10352;A3:chr06:13510469-13511289:13510462-13511289:-	24h	2.97835	A3	MSTRG.10352
MSTRG.10352;A3:chr06:13510472-13511289:13510462-13511289:-	CK	3	A3	MSTRG.10352
MSTRG.10352;A3:chr06:13510472-13511289:13510462-13511289:-	12h	2.82491	A3	MSTRG.10352
MSTRG.10352;A3:chr06:13510472-13511289:13510462-13511289:-	24h	2.98798	A3	MSTRG.10352
MSTRG.10352;A3:chr06:13510472-13511289:13510469-13511289:-	CK	1.5854	A3	MSTRG.10352
MSTRG.10352;A3:chr06:13510472-13511289:13510469-13511289:-	12h	2.22262	A3	MSTRG.10352
MSTRG.10352;A3:chr06:13510472-13511289:13510469-13511289:-	24h	1.96626	A3	MSTRG.10352
MSTRG.10352;A5:chr06:13507342-13508489:13507342-13508493:-	CK	1.17722	A5	MSTRG.10352
MSTRG.10352;A5:chr06:13507342-13508489:13507342-13508493:-	12h	0.449524	A5	MSTRG.10352
MSTRG.10352;A5:chr06:13507342-13508489:13507342-13508493:-	24h	1.06767	A5	MSTRG.10352
MSTRG.10367;A3:chr06:13643918-13643996:13643918-13644104:+	CK	2	A3	MSTRG.10367
MSTRG.10367;A3:chr06:13643918-13643996:13643918-13644104:+	12h	0.332913	A3	MSTRG.10367
MSTRG.10367;A3:chr06:13643918-13643996:13643918-13644104:+	24h	3	A3	MSTRG.10367
MSTRG.10367;A5:chr06:13642974-13643099:13642962-13643099:+	CK	1	A5	MSTRG.10367
MSTRG.10367;A5:chr06:13642974-13643099:13642962-13643099:+	12h	0.332913	A5	MSTRG.10367
MSTRG.10367;A5:chr06:13642974-13643099:13642962-13643099:+	24h	0.280727	A5	MSTRG.10367
MSTRG.10370;A3:chr06:13673755-13673833:13673755-13673941:+	CK	0.912802	A3	MSTRG.10370
MSTRG.10370;A3:chr06:13673755-13673833:13673755-13673941:+	12h	0.396269	A3	MSTRG.10370
MSTRG.10370;A3:chr06:13673755-13673833:13673755-13673941:+	24h	0.742402	A3	MSTRG.10370
MSTRG.10370;A5:chr06:13670419-13670607:13670414-13670607:+	CK	0.292465	A5	MSTRG.10370
MSTRG.10370;A5:chr06:13670419-13670607:13670414-13670607:+	12h	0.89619	A5	MSTRG.10370
MSTRG.10370;A5:chr06:13670419-13670607:13670414-13670607:+	24h	0.729878	A5	MSTRG.10370
MSTRG.10371;A3:chr06:13683762-13684905:13683728-13684905:-	CK	2.42417	A3	MSTRG.10371
MSTRG.10371;A3:chr06:13683762-13684905:13683728-13684905:-	12h	1.4514	A3	MSTRG.10371
MSTRG.10371;A3:chr06:13683762-13684905:13683728-13684905:-	24h	1.07013	A3	MSTRG.10371
MSTRG.10371;RI:chr06:13683089:13683728-13684905:13685143:-	CK	1.5942	RI	MSTRG.10371
MSTRG.10371;RI:chr06:13683089:13683728-13684905:13685143:-	12h	0.742013	RI	MSTRG.10371
MSTRG.10371;RI:chr06:13683089:13683728-13684905:13685143:-	24h	0.729125	RI	MSTRG.10371
MSTRG.10371;RI:chr06:13683089:13683762-13684905:13685143:-	CK	0.485555	RI	MSTRG.10371
MSTRG.10371;RI:chr06:13683089:13683762-13684905:13685143:-	12h	0.814914	RI	MSTRG.10371
MSTRG.10371;RI:chr06:13683089:13683762-13684905:13685143:-	24h	1.18293	RI	MSTRG.10371
MSTRG.10377;A3:chr06:13893766-13893935:13893766-13893937:+	CK	1.64173	A3	MSTRG.10377
MSTRG.10377;A3:chr06:13893766-13893935:13893766-13893937:+	12h	2.45157	A3	MSTRG.10377
MSTRG.10377;A3:chr06:13893766-13893935:13893766-13893937:+	24h	2.47625	A3	MSTRG.10377
MSTRG.10377;A3:chr06:13897007-13897104:13897007-13897116:+	CK	2.57442	A3	MSTRG.10377
MSTRG.10377;A3:chr06:13897007-13897104:13897007-13897116:+	12h	1.33552	A3	MSTRG.10377
MSTRG.10377;A3:chr06:13897007-13897104:13897007-13897116:+	24h	2.13089	A3	MSTRG.10377
MSTRG.10377;A3:chr06:13898103-13903484:13898103-13903495:+	CK	2.50442	A3	MSTRG.10377
MSTRG.10377;A3:chr06:13898103-13903484:13898103-13903495:+	12h	2.22845	A3	MSTRG.10377
MSTRG.10377;A3:chr06:13898103-13903484:13898103-13903495:+	24h	2.49651	A3	MSTRG.10377
MSTRG.10377;RI:chr06:13893233:13893323-13893677:13893766:+	CK	2.57442	RI	MSTRG.10377
MSTRG.10377;RI:chr06:13893233:13893323-13893677:13893766:+	12h	1.26603	RI	MSTRG.10377
MSTRG.10377;RI:chr06:13893233:13893323-13893677:13893766:+	24h	2.12245	RI	MSTRG.10377
MSTRG.10380;A3:chr06:13935325-13937266:13935292-13937266:-	CK	3	A3	MSTRG.10380
MSTRG.10380;A3:chr06:13935325-13937266:13935292-13937266:-	12h	2.4369	A3	MSTRG.10380
MSTRG.10380;A3:chr06:13935325-13937266:13935292-13937266:-	24h	2.19537	A3	MSTRG.10380
MSTRG.10380;A3:chr06:13942390-13942971:13942130-13942971:-	12h	2.28049	A3	MSTRG.10380
MSTRG.10380;A3:chr06:13942390-13942971:13942130-13942971:-	24h	1.51917	A3	MSTRG.10380
MSTRG.10380;A3:chr06:13942677-13942971:13942130-13942971:-	24h	0.154523	A3	MSTRG.10380
MSTRG.10380;A3:chr06:13942677-13942971:13942390-13942971:-	24h	0.0527658	A3	MSTRG.10380
MSTRG.10380;A3:chr06:13943554-13943623:13943549-13943623:-	CK	3	A3	MSTRG.10380
MSTRG.10380;A3:chr06:13943554-13943623:13943549-13943623:-	12h	2.87011	A3	MSTRG.10380
MSTRG.10380;A3:chr06:13943554-13943623:13943549-13943623:-	24h	2.78529	A3	MSTRG.10380
MSTRG.10380;A3:chr06:13949954-13951223:13949902-13951223:-	CK	2.37884	A3	MSTRG.10380
MSTRG.10380;A3:chr06:13949954-13951223:13949902-13951223:-	12h	2.70172	A3	MSTRG.10380
MSTRG.10380;A3:chr06:13949954-13951223:13949902-13951223:-	24h	2.62301	A3	MSTRG.10380
MSTRG.10380;A5:chr06:13937740-13942971:13937740-13942981:-	CK	1.55943	A5	MSTRG.10380
MSTRG.10380;A5:chr06:13937740-13942971:13937740-13942981:-	12h	2.59929	A5	MSTRG.10380
MSTRG.10380;A5:chr06:13937740-13942971:13937740-13942981:-	24h	2.61746	A5	MSTRG.10380
MSTRG.10380;A5:chr06:13941197-13941518:13941197-13942971:-	CK	2.4202	A5	MSTRG.10380
MSTRG.10380;A5:chr06:13941197-13941518:13941197-13942971:-	12h	1.99974	A5	MSTRG.10380
MSTRG.10380;A5:chr06:13941197-13941518:13941197-13942971:-	24h	2.25107	A5	MSTRG.10380
MSTRG.10380;A5:chr06:13943675-13946728:13943675-13946899:-	CK	0.474651	A5	MSTRG.10380
MSTRG.10380;A5:chr06:13943675-13946728:13943675-13946899:-	12h	0.214212	A5	MSTRG.10380
MSTRG.10380;A5:chr06:13943675-13946728:13943675-13946899:-	24h	0.171065	A5	MSTRG.10380
MSTRG.10380;AF:chr06:13923867-13926397:13926958:13923867-13933175:13933245:-	CK	1.09342	AF	MSTRG.10380
MSTRG.10380;AF:chr06:13923867-13926397:13926958:13923867-13933175:13933245:-	12h	1.2502	AF	MSTRG.10380
MSTRG.10380;AF:chr06:13923867-13926397:13926958:13923867-13933175:13933245:-	24h	3	AF	MSTRG.10380
MSTRG.10380;RI:chr06:13941518:13942130-13942971:13943036:-	CK	2.81055	RI	MSTRG.10380
MSTRG.10380;RI:chr06:13941518:13942130-13942971:13943036:-	12h	2.33812	RI	MSTRG.10380
MSTRG.10380;RI:chr06:13941518:13942130-13942971:13943036:-	24h	2.2958	RI	MSTRG.10380
MSTRG.10380;RI:chr06:13941518:13942390-13942971:13943036:-	CK	3	RI	MSTRG.10380
MSTRG.10380;RI:chr06:13941518:13942390-13942971:13943036:-	12h	1.6456	RI	MSTRG.10380
MSTRG.10380;RI:chr06:13941518:13942390-13942971:13943036:-	24h	1.92027	RI	MSTRG.10380
MSTRG.10380;RI:chr06:13941518:13942677-13942971:13943036:-	CK	3	RI	MSTRG.10380
MSTRG.10380;RI:chr06:13941518:13942677-13942971:13943036:-	12h	3	RI	MSTRG.10380
MSTRG.10380;RI:chr06:13941518:13942677-13942971:13943036:-	24h	2.93072	RI	MSTRG.10380
MSTRG.10380;RI:chr06:13943477:13943549-13943623:13943675:-	CK	3	RI	MSTRG.10380
MSTRG.10380;RI:chr06:13943477:13943549-13943623:13943675:-	12h	2.54741	RI	MSTRG.10380
MSTRG.10380;RI:chr06:13943477:13943549-13943623:13943675:-	24h	2.39673	RI	MSTRG.10380
MSTRG.10380;RI:chr06:13943477:13943554-13943623:13943675:-	CK	0.93126	RI	MSTRG.10380
MSTRG.10380;RI:chr06:13943477:13943554-13943623:13943675:-	12h	0.633462	RI	MSTRG.10380
MSTRG.10380;RI:chr06:13943477:13943554-13943623:13943675:-	24h	0.780174	RI	MSTRG.10380
MSTRG.10380;SE:chr06:13922259-13923789:13923867-13927082:-	CK	0.311985	SE	MSTRG.10380
MSTRG.10380;SE:chr06:13922259-13923789:13923867-13927082:-	12h	2.0939	SE	MSTRG.10380
MSTRG.10380;SE:chr06:13922259-13923789:13923867-13927082:-	24h	0.657807	SE	MSTRG.10380
MSTRG.10380;SE:chr06:13941197-13941518:13942130-13942971:-	CK	1	SE	MSTRG.10380
MSTRG.10380;SE:chr06:13941197-13941518:13942130-13942971:-	12h	1.44744	SE	MSTRG.10380
MSTRG.10380;SE:chr06:13941197-13941518:13942130-13942971:-	24h	1.62898	SE	MSTRG.10380
MSTRG.10380;SE:chr06:13941197-13941518:13942390-13942971:-	12h	1.86982	SE	MSTRG.10380
MSTRG.10380;SE:chr06:13941197-13941518:13942390-13942971:-	24h	1.44505	SE	MSTRG.10380
MSTRG.10380;SE:chr06:13941197-13941518:13942677-13942971:-	24h	1.00851	SE	MSTRG.10380
MSTRG.10389;A3:chr06:14127899-14128006:14127873-14128006:-	CK	2.79371	A3	MSTRG.10389
MSTRG.10389;A3:chr06:14127899-14128006:14127873-14128006:-	12h	2.3159	A3	MSTRG.10389
MSTRG.10389;A3:chr06:14127899-14128006:14127873-14128006:-	24h	2.36551	A3	MSTRG.10389
MSTRG.10389;RI:chr06:14127822:14127873-14128006:14128201:-	CK	1.42586	RI	MSTRG.10389
MSTRG.10389;RI:chr06:14127822:14127873-14128006:14128201:-	12h	1.12144	RI	MSTRG.10389
MSTRG.10389;RI:chr06:14127822:14127873-14128006:14128201:-	24h	1.04941	RI	MSTRG.10389
MSTRG.10389;RI:chr06:14127822:14127899-14128006:14128201:-	CK	0.975544	RI	MSTRG.10389
MSTRG.10389;RI:chr06:14127822:14127899-14128006:14128201:-	12h	0.168366	RI	MSTRG.10389
MSTRG.10389;RI:chr06:14127822:14127899-14128006:14128201:-	24h	0.256485	RI	MSTRG.10389
MSTRG.10390;A5:chr06:14137083-14137355:14137083-14137660:-	CK	0.266838	A5	MSTRG.10390
MSTRG.10390;A5:chr06:14137083-14137355:14137083-14137660:-	12h	0.298132	A5	MSTRG.10390
MSTRG.10390;A5:chr06:14137083-14137355:14137083-14137660:-	24h	0.297654	A5	MSTRG.10390
MSTRG.10390;AF:chr06:14138230-14138857:14139140:14138230-14139650:14139843:-	CK	2.68406	AF	MSTRG.10390
MSTRG.10390;AF:chr06:14138230-14138857:14139140:14138230-14139650:14139843:-	12h	2.6099	AF	MSTRG.10390
MSTRG.10390;AF:chr06:14138230-14138857:14139140:14138230-14139650:14139843:-	24h	2.63916	AF	MSTRG.10390
MSTRG.10394;AF:chr06:14375544:14376051-14377483:14376841:14376963-14377483:+	CK	3	AF	MSTRG.10394
MSTRG.10394;AF:chr06:14375544:14376051-14377483:14376841:14376963-14377483:+	12h	3	AF	MSTRG.10394
MSTRG.10394;AF:chr06:14375544:14376051-14377483:14376841:14376963-14377483:+	24h	3	AF	MSTRG.10394
MSTRG.10398;SE:chr06:14505861-14508488:14508947-14510330:-	CK	2.45761	SE	MSTRG.10398
MSTRG.10398;SE:chr06:14505861-14508488:14508947-14510330:-	12h	3	SE	MSTRG.10398
MSTRG.10398;SE:chr06:14505861-14508488:14508947-14510330:-	24h	2.95406	SE	MSTRG.10398
MSTRG.10401;A3:chr06:14588435-14589197:14588099-14589197:-	CK	2	A3	MSTRG.10401
MSTRG.10401;A3:chr06:14588435-14589197:14588099-14589197:-	12h	3	A3	MSTRG.10401
MSTRG.10401;A3:chr06:14588435-14589197:14588099-14589197:-	24h	3	A3	MSTRG.10401
MSTRG.10401;RI:chr06:14586915:14588152-14588183:14588435:-	CK	1.91617	RI	MSTRG.10401
MSTRG.10401;RI:chr06:14586915:14588152-14588183:14588435:-	12h	3	RI	MSTRG.10401
MSTRG.10401;RI:chr06:14586915:14588152-14588183:14588435:-	24h	2.43429	RI	MSTRG.10401
MSTRG.10403;A3:chr06:14669901-14669986:14669861-14669986:-	CK	1.64544	A3	MSTRG.10403
MSTRG.10403;A3:chr06:14669901-14669986:14669861-14669986:-	12h	1.25856	A3	MSTRG.10403
MSTRG.10403;A3:chr06:14669901-14669986:14669861-14669986:-	24h	1.28219	A3	MSTRG.10403
MSTRG.10403;A3:chr06:14671420-14672752:14671385-14672752:-	CK	1.00609	A3	MSTRG.10403
MSTRG.10403;A3:chr06:14671420-14672752:14671385-14672752:-	12h	1.80428	A3	MSTRG.10403
MSTRG.10403;A3:chr06:14671420-14672752:14671385-14672752:-	24h	1.34797	A3	MSTRG.10403
MSTRG.10403;RI:chr06:14668395:14668489-14668987:14669082:-	CK	0.169102	RI	MSTRG.10403
MSTRG.10403;RI:chr06:14668395:14668489-14668987:14669082:-	12h	1.50494	RI	MSTRG.10403
MSTRG.10403;RI:chr06:14668395:14668489-14668987:14669082:-	24h	1.69982	RI	MSTRG.10403
MSTRG.10405;A3:chr06:14748503-14749176:14748466-14749176:-	CK	2.40535	A3	MSTRG.10405
MSTRG.10405;A3:chr06:14748503-14749176:14748466-14749176:-	12h	2.45697	A3	MSTRG.10405
MSTRG.10405;A3:chr06:14748503-14749176:14748466-14749176:-	24h	2.54666	A3	MSTRG.10405
MSTRG.10405;A3:chr06:14748519-14749176:14748466-14749176:-	CK	1.66568	A3	MSTRG.10405
MSTRG.10405;A3:chr06:14748519-14749176:14748466-14749176:-	12h	2.31961	A3	MSTRG.10405
MSTRG.10405;A3:chr06:14748519-14749176:14748466-14749176:-	24h	2.73972	A3	MSTRG.10405
MSTRG.10405;A3:chr06:14748519-14749176:14748503-14749176:-	CK	1.05972	A3	MSTRG.10405
MSTRG.10405;A3:chr06:14748519-14749176:14748503-14749176:-	12h	1.45713	A3	MSTRG.10405
MSTRG.10405;A3:chr06:14748519-14749176:14748503-14749176:-	24h	1.90856	A3	MSTRG.10405
MSTRG.10405;A3:chr06:14748548-14749176:14748466-14749176:-	CK	1.06584	A3	MSTRG.10405
MSTRG.10405;A3:chr06:14748548-14749176:14748466-14749176:-	12h	0.381284	A3	MSTRG.10405
MSTRG.10405;A3:chr06:14748548-14749176:14748466-14749176:-	24h	1.50357	A3	MSTRG.10405
MSTRG.10405;A3:chr06:14748548-14749176:14748503-14749176:-	CK	0.690637	A3	MSTRG.10405
MSTRG.10405;A3:chr06:14748548-14749176:14748503-14749176:-	12h	0.140583	A3	MSTRG.10405
MSTRG.10405;A3:chr06:14748548-14749176:14748503-14749176:-	24h	0.476109	A3	MSTRG.10405
MSTRG.10405;A3:chr06:14748548-14749176:14748519-14749176:-	CK	1.03419	A3	MSTRG.10405
MSTRG.10405;A3:chr06:14748548-14749176:14748519-14749176:-	12h	0.198883	A3	MSTRG.10405
MSTRG.10405;A3:chr06:14748548-14749176:14748519-14749176:-	24h	0.284567	A3	MSTRG.10405
MSTRG.10405;A5:chr06:14751078-14751511:14751078-14752187:-	CK	0.142517	A5	MSTRG.10405
MSTRG.10405;A5:chr06:14751078-14751511:14751078-14752187:-	12h	0.0559874	A5	MSTRG.10405
MSTRG.10405;A5:chr06:14751078-14751511:14751078-14752187:-	24h	0.0509808	A5	MSTRG.10405
MSTRG.10405;RI:chr06:14747609:14748082-14748210:14748292:-	CK	1.33432	RI	MSTRG.10405
MSTRG.10405;RI:chr06:14747609:14748082-14748210:14748292:-	12h	0.859806	RI	MSTRG.10405
MSTRG.10405;RI:chr06:14747609:14748082-14748210:14748292:-	24h	0.451633	RI	MSTRG.10405
MSTRG.10405;RI:chr06:14748387:14748466-14749176:14749363:-	CK	2.67988	RI	MSTRG.10405
MSTRG.10405;RI:chr06:14748387:14748466-14749176:14749363:-	12h	2.34671	RI	MSTRG.10405
MSTRG.10405;RI:chr06:14748387:14748466-14749176:14749363:-	24h	2.57806	RI	MSTRG.10405
MSTRG.10405;RI:chr06:14748387:14748503-14749176:14749363:-	CK	1.6726	RI	MSTRG.10405
MSTRG.10405;RI:chr06:14748387:14748503-14749176:14749363:-	12h	1.23461	RI	MSTRG.10405
MSTRG.10405;RI:chr06:14748387:14748503-14749176:14749363:-	24h	1.55371	RI	MSTRG.10405
MSTRG.10405;RI:chr06:14748387:14748519-14749176:14749363:-	CK	1.992	RI	MSTRG.10405
MSTRG.10405;RI:chr06:14748387:14748519-14749176:14749363:-	12h	1.29306	RI	MSTRG.10405
MSTRG.10405;RI:chr06:14748387:14748519-14749176:14749363:-	24h	1.1154	RI	MSTRG.10405
MSTRG.10405;RI:chr06:14748387:14748548-14749176:14749363:-	CK	2.49342	RI	MSTRG.10405
MSTRG.10405;RI:chr06:14748387:14748548-14749176:14749363:-	12h	2.80949	RI	MSTRG.10405
MSTRG.10405;RI:chr06:14748387:14748548-14749176:14749363:-	24h	2.54708	RI	MSTRG.10405
MSTRG.10405;RI:chr06:14751511:14751720-14752187:14752346:-	CK	0.189158	RI	MSTRG.10405
MSTRG.10405;RI:chr06:14751511:14751720-14752187:14752346:-	12h	0.0907838	RI	MSTRG.10405
MSTRG.10405;RI:chr06:14751511:14751720-14752187:14752346:-	24h	0.11029	RI	MSTRG.10405
MSTRG.10405;SE:chr06:14749363-14750246:14750495-14750993:-	CK	0.0800104	SE	MSTRG.10405
MSTRG.10405;SE:chr06:14749363-14750246:14750495-14750993:-	12h	0.121472	SE	MSTRG.10405
MSTRG.10405;SE:chr06:14749363-14750246:14750495-14750993:-	24h	0.0954511	SE	MSTRG.10405
MSTRG.10405;SE:chr06:14751078-14751511:14751720-14752187:-	CK	1.3114	SE	MSTRG.10405
MSTRG.10405;SE:chr06:14751078-14751511:14751720-14752187:-	12h	0.983963	SE	MSTRG.10405
MSTRG.10405;SE:chr06:14751078-14751511:14751720-14752187:-	24h	0.913832	SE	MSTRG.10405
MSTRG.10406;A3:chr06:14802895-14802989:14802895-14803003:+	CK	3	A3	MSTRG.10406
MSTRG.10406;A3:chr06:14802895-14802989:14802895-14803003:+	12h	2.94146	A3	MSTRG.10406
MSTRG.10406;A3:chr06:14802895-14802989:14802895-14803003:+	24h	3	A3	MSTRG.10406
MSTRG.10406;A5:chr06:14805425-14805896:14803261-14805896:+	CK	3	A5	MSTRG.10406
MSTRG.10406;A5:chr06:14805425-14805896:14803261-14805896:+	12h	2.94146	A5	MSTRG.10406
MSTRG.10406;A5:chr06:14805425-14805896:14803261-14805896:+	24h	3	A5	MSTRG.10406
MSTRG.10406;A5:chr06:14805425-14805896:14805417-14805896:+	CK	3	A5	MSTRG.10406
MSTRG.10406;A5:chr06:14805425-14805896:14805417-14805896:+	12h	2.14732	A5	MSTRG.10406
MSTRG.10406;A5:chr06:14805425-14805896:14805417-14805896:+	24h	3	A5	MSTRG.10406
MSTRG.10408;A3:chr06:15030206-15030276:15030206-15030288:+	CK	0.482382	A3	MSTRG.10408
MSTRG.10408;A3:chr06:15030206-15030276:15030206-15030288:+	12h	1.94296	A3	MSTRG.10408
MSTRG.10408;A3:chr06:15030206-15030276:15030206-15030288:+	24h	0.922598	A3	MSTRG.10408
MSTRG.10408;A3:chr06:15032789-15032919:15032789-15032930:+	CK	1.56717	A3	MSTRG.10408
MSTRG.10408;A3:chr06:15032789-15032919:15032789-15032930:+	12h	1.3598	A3	MSTRG.10408
MSTRG.10408;A3:chr06:15032789-15032919:15032789-15032930:+	24h	2.36728	A3	MSTRG.10408
MSTRG.10408;A5:chr06:15033497-15034121:15033492-15034121:+	CK	0.0108374	A5	MSTRG.10408
MSTRG.10408;A5:chr06:15033497-15034121:15033492-15034121:+	12h	0.226645	A5	MSTRG.10408
MSTRG.10408;A5:chr06:15033497-15034121:15033492-15034121:+	24h	0.224931	A5	MSTRG.10408
MSTRG.10415;A3:chr06:15287839-15288294:15287717-15288294:-	CK	2.31544	A3	MSTRG.10415
MSTRG.10415;A3:chr06:15287839-15288294:15287717-15288294:-	12h	3	A3	MSTRG.10415
MSTRG.10415;A3:chr06:15287839-15288294:15287717-15288294:-	24h	3	A3	MSTRG.10415
MSTRG.10415;A5:chr06:15288677-15288784:15288677-15288789:-	CK	1.237	A5	MSTRG.10415
MSTRG.10415;A5:chr06:15288677-15288784:15288677-15288789:-	12h	0.0900709	A5	MSTRG.10415
MSTRG.10419;RI:chr06:15433031:15433749-15433843:15436652:+	CK	0.612153	RI	MSTRG.10419
MSTRG.10419;RI:chr06:15433031:15433749-15433843:15436652:+	12h	1.2757	RI	MSTRG.10419
MSTRG.10419;RI:chr06:15433031:15433749-15433843:15436652:+	24h	2.25444	RI	MSTRG.10419
MSTRG.1042;SE:chr01:16995222-16995328:16995447-16995665:+	CK	2	SE	MSTRG.1042
MSTRG.1042;SE:chr01:16995222-16995328:16995447-16995665:+	12h	2	SE	MSTRG.1042
MSTRG.1042;SE:chr01:16995222-16995328:16995447-16995665:+	24h	2	SE	MSTRG.1042
MSTRG.10421;A5:chr06:15447581-15447727:15447396-15447727:+	CK	3	A5	MSTRG.10421
MSTRG.10421;A5:chr06:15447581-15447727:15447396-15447727:+	12h	2.99471	A5	MSTRG.10421
MSTRG.10421;A5:chr06:15447581-15447727:15447396-15447727:+	24h	2.95628	A5	MSTRG.10421
MSTRG.10421;A5:chr06:15447585-15447727:15447396-15447727:+	CK	1	A5	MSTRG.10421
MSTRG.10421;A5:chr06:15447585-15447727:15447396-15447727:+	12h	0.832731	A5	MSTRG.10421
MSTRG.10421;A5:chr06:15447585-15447727:15447396-15447727:+	24h	1.93173	A5	MSTRG.10421
MSTRG.10421;A5:chr06:15447585-15447727:15447581-15447727:+	CK	0.160147	A5	MSTRG.10421
MSTRG.10421;A5:chr06:15447585-15447727:15447581-15447727:+	12h	0.0257705	A5	MSTRG.10421
MSTRG.10421;A5:chr06:15447585-15447727:15447581-15447727:+	24h	0.125692	A5	MSTRG.10421
MSTRG.10421;A5:chr06:15448599-15448714:15448596-15448714:+	CK	0.160147	A5	MSTRG.10421
MSTRG.10421;A5:chr06:15448599-15448714:15448596-15448714:+	12h	0.0256378	A5	MSTRG.10421
MSTRG.10421;A5:chr06:15448599-15448714:15448596-15448714:+	24h	0.0179309	A5	MSTRG.10421
MSTRG.10422;AL:chr06:15460092-15460278:15462364:15460092-15464012:15464173:+	CK	2.45048	AL	MSTRG.10422
MSTRG.10422;AL:chr06:15460092-15460278:15462364:15460092-15464012:15464173:+	12h	1.74018	AL	MSTRG.10422
MSTRG.10422;AL:chr06:15460092-15460278:15462364:15460092-15464012:15464173:+	24h	1.71444	AL	MSTRG.10422
MSTRG.10423;A3:chr06:15480191-15480407:15480191-15480583:+	CK	2.54876	A3	MSTRG.10423
MSTRG.10423;A3:chr06:15480191-15480407:15480191-15480583:+	12h	2.41051	A3	MSTRG.10423
MSTRG.10423;A3:chr06:15480191-15480407:15480191-15480583:+	24h	2.79106	A3	MSTRG.10423
MSTRG.10423;RI:chr06:15480407:15480437-15480468:15480701:+	CK	3	RI	MSTRG.10423
MSTRG.10423;RI:chr06:15480407:15480437-15480468:15480701:+	12h	2.74665	RI	MSTRG.10423
MSTRG.10423;RI:chr06:15480407:15480437-15480468:15480701:+	24h	3	RI	MSTRG.10423
MSTRG.10429;A3:chr06:15603514-15603864:15603318-15603864:-	CK	0.0793312	A3	MSTRG.10429
MSTRG.10429;A3:chr06:15603514-15603864:15603318-15603864:-	12h	0.384463	A3	MSTRG.10429
MSTRG.10429;A3:chr06:15603514-15603864:15603318-15603864:-	24h	0.383217	A3	MSTRG.10429
MSTRG.10429;RI:chr06:15603222:15603318-15603864:15605154:-	CK	1.09501	RI	MSTRG.10429
MSTRG.10429;RI:chr06:15603222:15603318-15603864:15605154:-	12h	1.77838	RI	MSTRG.10429
MSTRG.10429;RI:chr06:15603222:15603318-15603864:15605154:-	24h	1.91119	RI	MSTRG.10429
MSTRG.10429;RI:chr06:15603864:15603954-15604763:15605154:-	CK	1.76814	RI	MSTRG.10429
MSTRG.10429;RI:chr06:15603864:15603954-15604763:15605154:-	12h	2.055	RI	MSTRG.10429
MSTRG.10429;RI:chr06:15603864:15603954-15604763:15605154:-	24h	1.96757	RI	MSTRG.10429
MSTRG.10431;A3:chr06:15691417-15691722:15691417-15691795:+	CK	1.10032	A3	MSTRG.10431
MSTRG.10431;A3:chr06:15691417-15691722:15691417-15691795:+	12h	0.370619	A3	MSTRG.10431
MSTRG.10431;A3:chr06:15691417-15691722:15691417-15691795:+	24h	0.881398	A3	MSTRG.10431
MSTRG.10435;A3:chr06:15770907-15770928:15770907-15770930:+	CK	2.88506	A3	MSTRG.10435
MSTRG.10435;A3:chr06:15770907-15770928:15770907-15770930:+	12h	2.77868	A3	MSTRG.10435
MSTRG.10435;A3:chr06:15770907-15770928:15770907-15770930:+	24h	2.80382	A3	MSTRG.10435
MSTRG.10435;SE:chr06:15773487-15773577:15773636-15773802:+	CK	0.0993563	SE	MSTRG.10435
MSTRG.10435;SE:chr06:15773487-15773577:15773636-15773802:+	12h	0.154734	SE	MSTRG.10435
MSTRG.10435;SE:chr06:15773487-15773577:15773636-15773802:+	24h	0.196184	SE	MSTRG.10435
MSTRG.10438;AL:chr06:15786140-15788991:15789372:15786140-15789480:15789518:+	CK	1.89348	AL	MSTRG.10438
MSTRG.10438;AL:chr06:15786140-15788991:15789372:15786140-15789480:15789518:+	12h	2.83676	AL	MSTRG.10438
MSTRG.10438;AL:chr06:15786140-15788991:15789372:15786140-15789480:15789518:+	24h	2.8516	AL	MSTRG.10438
MSTRG.1044;A5:chr01:17023765-17024543:17022985-17024543:+	CK	0.23624	A5	MSTRG.1044
MSTRG.1044;A5:chr01:17023765-17024543:17022985-17024543:+	12h	0.714571	A5	MSTRG.1044
MSTRG.1044;A5:chr01:17023765-17024543:17022985-17024543:+	24h	0.624298	A5	MSTRG.1044
MSTRG.1044;RI:chr01:17022943:17022985-17023662:17023765:+	CK	1.21985	RI	MSTRG.1044
MSTRG.1044;RI:chr01:17022943:17022985-17023662:17023765:+	12h	2.11604	RI	MSTRG.1044
MSTRG.1044;RI:chr01:17022943:17022985-17023662:17023765:+	24h	2.7698	RI	MSTRG.1044
MSTRG.1044;SE:chr01:17019828-17021141:17021260-17021756:+	CK	2	SE	MSTRG.1044
MSTRG.1044;SE:chr01:17019828-17021141:17021260-17021756:+	12h	2.16792	SE	MSTRG.1044
MSTRG.1044;SE:chr01:17019828-17021141:17021260-17021756:+	24h	2.79617	SE	MSTRG.1044
MSTRG.1044;SE:chr01:17022578-17022943:17022985-17024543:+	CK	1.825	SE	MSTRG.1044
MSTRG.1044;SE:chr01:17022578-17022943:17022985-17024543:+	12h	1.95449	SE	MSTRG.1044
MSTRG.1044;SE:chr01:17022578-17022943:17022985-17024543:+	24h	2.74723	SE	MSTRG.1044
MSTRG.1044;SE:chr01:17022578-17022943:17023765-17024543:+	CK	1.36041	SE	MSTRG.1044
MSTRG.1044;SE:chr01:17022578-17022943:17023765-17024543:+	12h	1.35307	SE	MSTRG.1044
MSTRG.1044;SE:chr01:17022578-17022943:17023765-17024543:+	24h	2.18474	SE	MSTRG.1044
MSTRG.1044;SE:chr01:17022985-17023662:17023765-17024543:+	CK	0.179309	SE	MSTRG.1044
MSTRG.1044;SE:chr01:17022985-17023662:17023765-17024543:+	12h	0.402897	SE	MSTRG.1044
MSTRG.1044;SE:chr01:17022985-17023662:17023765-17024543:+	24h	0.0854434	SE	MSTRG.1044
MSTRG.10442;A3:chr06:15813287-15813957:15813238-15813957:-	CK	2.48639	A3	MSTRG.10442
MSTRG.10442;A3:chr06:15813287-15813957:15813238-15813957:-	12h	2.13514	A3	MSTRG.10442
MSTRG.10442;A3:chr06:15813287-15813957:15813238-15813957:-	24h	2.18945	A3	MSTRG.10442
MSTRG.10442;A3:chr06:15814493-15814611:15814489-15814611:-	CK	0.0390121	A3	MSTRG.10442
MSTRG.10442;A3:chr06:15814493-15814611:15814489-15814611:-	12h	0.168183	A3	MSTRG.10442
MSTRG.10442;A3:chr06:15814493-15814611:15814489-15814611:-	24h	0.152771	A3	MSTRG.10442
MSTRG.10442;A3:chr06:15814501-15814611:15814489-15814611:-	CK	2.15353	A3	MSTRG.10442
MSTRG.10442;A3:chr06:15814501-15814611:15814489-15814611:-	12h	2.33785	A3	MSTRG.10442
MSTRG.10442;A3:chr06:15814501-15814611:15814489-15814611:-	24h	2.03618	A3	MSTRG.10442
MSTRG.10442;A3:chr06:15814501-15814611:15814493-15814611:-	CK	2.98431	A3	MSTRG.10442
MSTRG.10442;A3:chr06:15814501-15814611:15814493-15814611:-	12h	2.94177	A3	MSTRG.10442
MSTRG.10442;A3:chr06:15814501-15814611:15814493-15814611:-	24h	2.92788	A3	MSTRG.10442
MSTRG.10442;A5:chr06:15810335-15811077:15810335-15811214:-	CK	0.31212	A5	MSTRG.10442
MSTRG.10442;A5:chr06:15810335-15811077:15810335-15811214:-	12h	1.008	A5	MSTRG.10442
MSTRG.10442;A5:chr06:15810335-15811077:15810335-15811214:-	24h	1.08249	A5	MSTRG.10442
MSTRG.10442;A5:chr06:15813077-15813174:15813077-15813191:-	CK	1.66447	A5	MSTRG.10442
MSTRG.10442;A5:chr06:15813077-15813174:15813077-15813191:-	12h	1.68713	A5	MSTRG.10442
MSTRG.10442;A5:chr06:15813077-15813174:15813077-15813191:-	24h	1.66404	A5	MSTRG.10442
MSTRG.10442;A5:chr06:15814092-15814359:15814092-15814370:-	CK	2.17836	A5	MSTRG.10442
MSTRG.10442;A5:chr06:15814092-15814359:15814092-15814370:-	12h	1.77628	A5	MSTRG.10442
MSTRG.10442;A5:chr06:15814092-15814359:15814092-15814370:-	24h	1.89129	A5	MSTRG.10442
MSTRG.10442;AF:chr06:15814769-15814863:15814984:15814769-15815277:15815761:-	CK	2.98308	AF	MSTRG.10442
MSTRG.10442;AF:chr06:15814769-15814863:15814984:15814769-15815277:15815761:-	12h	2.96153	AF	MSTRG.10442
MSTRG.10442;AF:chr06:15814769-15814863:15814984:15814769-15815277:15815761:-	24h	2.95312	AF	MSTRG.10442
MSTRG.10442;RI:chr06:15808667:15809333-15810036:15810157:-	CK	2.49504	RI	MSTRG.10442
MSTRG.10442;RI:chr06:15808667:15809333-15810036:15810157:-	12h	2.37726	RI	MSTRG.10442
MSTRG.10442;RI:chr06:15808667:15809333-15810036:15810157:-	24h	2.00227	RI	MSTRG.10442
MSTRG.10442;RI:chr06:15810036:15810157-15810240:15810335:-	CK	1.87553	RI	MSTRG.10442
MSTRG.10442;RI:chr06:15810036:15810157-15810240:15810335:-	12h	2.08883	RI	MSTRG.10442
MSTRG.10442;RI:chr06:15810036:15810157-15810240:15810335:-	24h	1.80367	RI	MSTRG.10442
MSTRG.10442;RI:chr06:15811077:15811107-15811214:15811330:-	CK	3	RI	MSTRG.10442
MSTRG.10442;RI:chr06:15811077:15811107-15811214:15811330:-	12h	2.75676	RI	MSTRG.10442
MSTRG.10442;RI:chr06:15811077:15811107-15811214:15811330:-	24h	2.59791	RI	MSTRG.10442
MSTRG.10442;SE:chr06:15810335-15811077:15811107-15811214:-	12h	0.131336	SE	MSTRG.10442
MSTRG.10442;SE:chr06:15810335-15811077:15811107-15811214:-	24h	0.244279	SE	MSTRG.10442
MSTRG.10442;SE:chr06:15811993-15812977:15813077-15813957:-	12h	0.297919	SE	MSTRG.10442
MSTRG.10442;SE:chr06:15811993-15812977:15813077-15813957:-	24h	0.470718	SE	MSTRG.10442
MSTRG.10442;SE:chr06:15813077-15813174:15813238-15813957:-	CK	3	SE	MSTRG.10442
MSTRG.10442;SE:chr06:15813077-15813174:15813238-15813957:-	12h	2.7469	SE	MSTRG.10442
MSTRG.10442;SE:chr06:15813077-15813174:15813238-15813957:-	24h	2.78442	SE	MSTRG.10442
MSTRG.10442;SE:chr06:15813077-15813174:15813287-15813957:-	CK	3	SE	MSTRG.10442
MSTRG.10442;SE:chr06:15813077-15813174:15813287-15813957:-	12h	2.80055	SE	MSTRG.10442
MSTRG.10442;SE:chr06:15813077-15813174:15813287-15813957:-	24h	2.81784	SE	MSTRG.10442
MSTRG.10442;SE:chr06:15813077-15813191:15813238-15813957:-	12h	1.58403	SE	MSTRG.10442
MSTRG.10442;SE:chr06:15813077-15813191:15813238-15813957:-	24h	1.31983	SE	MSTRG.10442
MSTRG.10442;SE:chr06:15813077-15813191:15813287-15813957:-	CK	3	SE	MSTRG.10442
MSTRG.10442;SE:chr06:15813077-15813191:15813287-15813957:-	12h	2.8325	SE	MSTRG.10442
MSTRG.10442;SE:chr06:15813077-15813191:15813287-15813957:-	24h	2.86874	SE	MSTRG.10442
MSTRG.10442;SE:chr06:15814769-15814863:15814984-15815277:-	CK	2.95806	SE	MSTRG.10442
MSTRG.10442;SE:chr06:15814769-15814863:15814984-15815277:-	12h	2.89188	SE	MSTRG.10442
MSTRG.10442;SE:chr06:15814769-15814863:15814984-15815277:-	24h	2.90003	SE	MSTRG.10442
MSTRG.10444;A3:chr06:15973962-15974040:15973962-15974056:+	CK	1	A3	MSTRG.10444
MSTRG.10444;A3:chr06:15973962-15974040:15973962-15974056:+	12h	1.96048	A3	MSTRG.10444
MSTRG.10444;A3:chr06:15973962-15974040:15973962-15974056:+	24h	1.7103	A3	MSTRG.10444
MSTRG.10445;AL:chr06:15980111-15980230:15980571:15980111-15988082:15988254:+	CK	1	AL	MSTRG.10445
MSTRG.10445;AL:chr06:15980111-15980230:15980571:15980111-15988082:15988254:+	12h	2	AL	MSTRG.10445
MSTRG.10445;AL:chr06:15980111-15980230:15980571:15980111-15988082:15988254:+	24h	0.486577	AL	MSTRG.10445
MSTRG.10446;SE:chr06:16041682-16042136:16042181-16042258:-	CK	2.93304	SE	MSTRG.10446
MSTRG.10446;SE:chr06:16041682-16042136:16042181-16042258:-	12h	1.67274	SE	MSTRG.10446
MSTRG.10446;SE:chr06:16041682-16042136:16042181-16042258:-	24h	1.01088	SE	MSTRG.10446
MSTRG.10447;SE:chr06:16047771-16048071:16048270-16051249:-	CK	2	SE	MSTRG.10447
MSTRG.10447;SE:chr06:16047771-16048071:16048270-16051249:-	12h	1	SE	MSTRG.10447
MSTRG.10447;SE:chr06:16047771-16048071:16048270-16051249:-	24h	2.25199	SE	MSTRG.10447
MSTRG.1045;A3:chr01:17031736-17032121:17031721-17032121:-	CK	0.137432	A3	MSTRG.1045
MSTRG.1045;A3:chr01:17031736-17032121:17031721-17032121:-	12h	0.108257	A3	MSTRG.1045
MSTRG.1045;A3:chr01:17031736-17032121:17031721-17032121:-	24h	0.351118	A3	MSTRG.1045
MSTRG.10452;RI:chr06:16127751:16128139-16128182:16128423:+	CK	1.41795	RI	MSTRG.10452
MSTRG.10452;RI:chr06:16127751:16128139-16128182:16128423:+	12h	2.39576	RI	MSTRG.10452
MSTRG.10452;RI:chr06:16127751:16128139-16128182:16128423:+	24h	2.4537	RI	MSTRG.10452
MSTRG.10453;A3:chr06:16140194-16140851:16140194-16140855:+	CK	1.75023	A3	MSTRG.10453
MSTRG.10453;A3:chr06:16140194-16140851:16140194-16140855:+	12h	2.75981	A3	MSTRG.10453
MSTRG.10453;A3:chr06:16140194-16140851:16140194-16140855:+	24h	2.7561	A3	MSTRG.10453
MSTRG.10453;RI:chr06:16138550:16138908-16138945:16139834:+	CK	3	RI	MSTRG.10453
MSTRG.10453;RI:chr06:16138550:16138908-16138945:16139834:+	12h	1.77765	RI	MSTRG.10453
MSTRG.10453;RI:chr06:16138550:16138908-16138945:16139834:+	24h	3	RI	MSTRG.10453
MSTRG.10456;AF:chr06:16217577:16218051-16219031:16218822:16218856-16219031:+	CK	2.0954	AF	MSTRG.10456
MSTRG.10456;AF:chr06:16217577:16218051-16219031:16218822:16218856-16219031:+	12h	1.98918	AF	MSTRG.10456
MSTRG.10456;AF:chr06:16217577:16218051-16219031:16218822:16218856-16219031:+	24h	1.87282	AF	MSTRG.10456
MSTRG.1046;A3:chr01:17068675-17069397:17068675-17069401:+	CK	1.5114	A3	MSTRG.1046
MSTRG.1046;A3:chr01:17068675-17069397:17068675-17069401:+	12h	1.14797	A3	MSTRG.1046
MSTRG.1046;A3:chr01:17068675-17069397:17068675-17069401:+	24h	2.01644	A3	MSTRG.1046
MSTRG.1046;A3:chr01:17069623-17069761:17069623-17069764:+	CK	2.09926	A3	MSTRG.1046
MSTRG.1046;A3:chr01:17069623-17069761:17069623-17069764:+	12h	2.54867	A3	MSTRG.1046
MSTRG.1046;A3:chr01:17069623-17069761:17069623-17069764:+	24h	2.50519	A3	MSTRG.1046
MSTRG.1046;AF:chr01:17068333:17068675-17069761:17069573:17069623-17069761:+	12h	2.04373	AF	MSTRG.1046
MSTRG.1046;AF:chr01:17068333:17068675-17069761:17069573:17069623-17069761:+	24h	2.76994	AF	MSTRG.1046
MSTRG.1046;AL:chr01:17073426-17073540:17073838:17073426-17074652:17074657:+	CK	2.72372	AL	MSTRG.1046
MSTRG.1046;AL:chr01:17073426-17073540:17073838:17073426-17074652:17074657:+	12h	3	AL	MSTRG.1046
MSTRG.1046;AL:chr01:17073426-17073540:17073838:17073426-17074652:17074657:+	24h	3	AL	MSTRG.1046
MSTRG.1046;SE:chr01:17068675-17069397:17069623-17069761:+	CK	2	SE	MSTRG.1046
MSTRG.1046;SE:chr01:17068675-17069397:17069623-17069761:+	12h	1.74635	SE	MSTRG.1046
MSTRG.1046;SE:chr01:17068675-17069397:17069623-17069761:+	24h	2.77571	SE	MSTRG.1046
MSTRG.1046;SE:chr01:17068675-17069401:17069623-17069761:+	CK	3	SE	MSTRG.1046
MSTRG.1046;SE:chr01:17068675-17069401:17069623-17069761:+	12h	1.78679	SE	MSTRG.1046
MSTRG.1046;SE:chr01:17068675-17069401:17069623-17069761:+	24h	2.40493	SE	MSTRG.1046
MSTRG.10462;A3:chr06:16258709-16259210:16258709-16259228:+	CK	0.46049	A3	MSTRG.10462
MSTRG.10462;A3:chr06:16258709-16259210:16258709-16259228:+	12h	1.46256	A3	MSTRG.10462
MSTRG.10462;A3:chr06:16258709-16259210:16258709-16259228:+	24h	0.204632	A3	MSTRG.10462
MSTRG.10464;RI:chr06:16269440:16269539-16269659:16269778:-	CK	2.62253	RI	MSTRG.10464
MSTRG.10464;RI:chr06:16269440:16269539-16269659:16269778:-	12h	1.38289	RI	MSTRG.10464
MSTRG.10464;RI:chr06:16269440:16269539-16269659:16269778:-	24h	1.54623	RI	MSTRG.10464
MSTRG.10468;A3:chr06:16329433-16329587:16328753-16329587:-	CK	0.165047	A3	MSTRG.10468
MSTRG.10468;A3:chr06:16329433-16329587:16328753-16329587:-	12h	0.102473	A3	MSTRG.10468
MSTRG.10468;A3:chr06:16329433-16329587:16328753-16329587:-	24h	1	A3	MSTRG.10468
MSTRG.10468;RI:chr06:16326842:16327133-16327413:16329896:-	CK	0.22752	RI	MSTRG.10468
MSTRG.10468;RI:chr06:16326842:16327133-16327413:16329896:-	12h	1.65548	RI	MSTRG.10468
MSTRG.10468;RI:chr06:16326842:16327133-16327413:16329896:-	24h	0.173104	RI	MSTRG.10468
MSTRG.10468;RI:chr06:16327413:16328753-16329587:16329896:-	CK	2.13106	RI	MSTRG.10468
MSTRG.10468;RI:chr06:16327413:16328753-16329587:16329896:-	12h	1.16783	RI	MSTRG.10468
MSTRG.10468;RI:chr06:16327413:16328753-16329587:16329896:-	24h	3	RI	MSTRG.10468
MSTRG.10468;RI:chr06:16327413:16329433-16329587:16329896:-	CK	2.95751	RI	MSTRG.10468
MSTRG.10468;RI:chr06:16327413:16329433-16329587:16329896:-	12h	2	RI	MSTRG.10468
MSTRG.10468;RI:chr06:16327413:16329433-16329587:16329896:-	24h	2.98286	RI	MSTRG.10468
MSTRG.10471;AL:chr06:16418636-16418682:16419120:16418636-16420501:16420853:+	CK	0.0915965	AL	MSTRG.10471
MSTRG.10471;AL:chr06:16418636-16418682:16419120:16418636-16420501:16420853:+	12h	0.358688	AL	MSTRG.10471
MSTRG.10471;AL:chr06:16418636-16418682:16419120:16418636-16420501:16420853:+	24h	0.235413	AL	MSTRG.10471
MSTRG.10471;AL:chr06:16418636-16418682:16419120:16418636-16421028:16421095:+	CK	1	AL	MSTRG.10471
MSTRG.10471;AL:chr06:16418636-16418682:16419120:16418636-16421028:16421095:+	12h	1	AL	MSTRG.10471
MSTRG.10471;AL:chr06:16418636-16418682:16419120:16418636-16421028:16421095:+	24h	1.2003	AL	MSTRG.10471
MSTRG.10471;AL:chr06:16418636-16420501:16420853:16418636-16421028:16421095:+	CK	1	AL	MSTRG.10471
MSTRG.10471;AL:chr06:16418636-16420501:16420853:16418636-16421028:16421095:+	12h	1.87793	AL	MSTRG.10471
MSTRG.10471;AL:chr06:16418636-16420501:16420853:16418636-16421028:16421095:+	24h	2.25807	AL	MSTRG.10471
MSTRG.10471;SE:chr06:16417972-16418262:16418329-16418597:+	CK	1.9084	SE	MSTRG.10471
MSTRG.10471;SE:chr06:16417972-16418262:16418329-16418597:+	12h	2.64131	SE	MSTRG.10471
MSTRG.10471;SE:chr06:16417972-16418262:16418329-16418597:+	24h	2.82263	SE	MSTRG.10471
MSTRG.10472;A3:chr06:16427863-16429403:16427863-16429407:+	CK	2.76966	A3	MSTRG.10472
MSTRG.10472;A3:chr06:16427863-16429403:16427863-16429407:+	12h	3	A3	MSTRG.10472
MSTRG.10472;A3:chr06:16427863-16429403:16427863-16429407:+	24h	3	A3	MSTRG.10472
MSTRG.10472;SE:chr06:16427026-16427467:16427612-16427744:+	CK	1.82708	SE	MSTRG.10472
MSTRG.10472;SE:chr06:16427026-16427467:16427612-16427744:+	12h	2.00541	SE	MSTRG.10472
MSTRG.10472;SE:chr06:16427026-16427467:16427612-16427744:+	24h	2.03713	SE	MSTRG.10472
MSTRG.10473;RI:chr06:16433525:16433628-16435367:16436096:+	CK	0.0554017	RI	MSTRG.10473
MSTRG.10473;RI:chr06:16433525:16433628-16435367:16436096:+	12h	0.241996	RI	MSTRG.10473
MSTRG.10473;RI:chr06:16433525:16433628-16435367:16436096:+	24h	0.0875881	RI	MSTRG.10473
MSTRG.10477;A3:chr06:16623802-16623986:16623419-16623986:-	CK	0.857943	A3	MSTRG.10477
MSTRG.10477;A3:chr06:16623802-16623986:16623419-16623986:-	12h	2.18031	A3	MSTRG.10477
MSTRG.10477;A3:chr06:16623802-16623986:16623419-16623986:-	24h	2.60375	A3	MSTRG.10477
MSTRG.10477;A3:chr06:16624484-16624890:16624450-16624890:-	CK	2.42059	A3	MSTRG.10477
MSTRG.10477;A3:chr06:16624484-16624890:16624450-16624890:-	12h	3	A3	MSTRG.10477
MSTRG.10477;A3:chr06:16624484-16624890:16624450-16624890:-	24h	2.88037	A3	MSTRG.10477
MSTRG.10477;A3:chr06:16625388-16625682:16625383-16625682:-	CK	2.08498	A3	MSTRG.10477
MSTRG.10477;A3:chr06:16625388-16625682:16625383-16625682:-	12h	1.41974	A3	MSTRG.10477
MSTRG.10477;A3:chr06:16625388-16625682:16625383-16625682:-	24h	2.12908	A3	MSTRG.10477
MSTRG.10477;A3:chr06:16625411-16625682:16625383-16625682:-	CK	1.07019	A3	MSTRG.10477
MSTRG.10477;A3:chr06:16625411-16625682:16625383-16625682:-	24h	1.50021	A3	MSTRG.10477
MSTRG.10477;A3:chr06:16625411-16625682:16625388-16625682:-	CK	0.615949	A3	MSTRG.10477
MSTRG.10477;A3:chr06:16625411-16625682:16625388-16625682:-	24h	0.517218	A3	MSTRG.10477
MSTRG.10477;RI:chr06:16622428:16623419-16623572:16623802:-	CK	1.31618	RI	MSTRG.10477
MSTRG.10477;RI:chr06:16622428:16623419-16623572:16623802:-	12h	2.70031	RI	MSTRG.10477
MSTRG.10477;RI:chr06:16622428:16623419-16623572:16623802:-	24h	2.30102	RI	MSTRG.10477
MSTRG.10477;SE:chr06:16623419-16623572:16623802-16623986:-	CK	1.69702	SE	MSTRG.10477
MSTRG.10477;SE:chr06:16623419-16623572:16623802-16623986:-	12h	1.41974	SE	MSTRG.10477
MSTRG.10477;SE:chr06:16623419-16623572:16623802-16623986:-	24h	1.89587	SE	MSTRG.10477
MSTRG.10477;SE:chr06:16624019-16624150:16624217-16624369:-	CK	2.42059	SE	MSTRG.10477
MSTRG.10477;SE:chr06:16624019-16624150:16624217-16624369:-	12h	3	SE	MSTRG.10477
MSTRG.10477;SE:chr06:16624019-16624150:16624217-16624369:-	24h	2.88037	SE	MSTRG.10477
MSTRG.10477;SE:chr06:16625383-16625682:16625741-16627247:-	CK	1.0311	SE	MSTRG.10477
MSTRG.10477;SE:chr06:16625383-16625682:16625741-16627247:-	12h	0.819695	SE	MSTRG.10477
MSTRG.10477;SE:chr06:16625383-16625682:16625741-16627247:-	24h	0.214711	SE	MSTRG.10477
MSTRG.10479;A3:chr06:16690574-16690914:16690574-16690989:+	12h	0.712219	A3	MSTRG.10479
MSTRG.10479;A3:chr06:16690574-16690914:16690574-16690989:+	24h	0.0395286	A3	MSTRG.10479
MSTRG.10479;AL:chr06:16693347-16694399:16694668:16693347-16696124:16696946:+	12h	0.0841692	AL	MSTRG.10479
MSTRG.10479;AL:chr06:16693347-16694399:16694668:16693347-16696124:16696946:+	24h	0.169532	AL	MSTRG.10479
MSTRG.10485;A5:chr06:16881373-16881484:16881373-16881549:-	CK	0.296969	A5	MSTRG.10485
MSTRG.10485;A5:chr06:16881373-16881484:16881373-16881549:-	12h	0.208241	A5	MSTRG.10485
MSTRG.10485;A5:chr06:16881373-16881484:16881373-16881549:-	24h	0.452849	A5	MSTRG.10485
MSTRG.10487;RI:chr06:16980944:16980988-16981244:16981493:-	CK	1.03805	RI	MSTRG.10487
MSTRG.10487;RI:chr06:16980944:16980988-16981244:16981493:-	12h	0.911385	RI	MSTRG.10487
MSTRG.10487;RI:chr06:16980944:16980988-16981244:16981493:-	24h	0.319117	RI	MSTRG.10487
MSTRG.10490;A3:chr06:17094350-17094547:17094350-17094659:+	CK	0.0748416	A3	MSTRG.10490
MSTRG.10490;A3:chr06:17094350-17094547:17094350-17094659:+	12h	0.373968	A3	MSTRG.10490
MSTRG.10490;A3:chr06:17094350-17094547:17094350-17094659:+	24h	0.252315	A3	MSTRG.10490
MSTRG.10490;A5:chr06:17092404-17092978:17092367-17092978:+	CK	2.92516	A5	MSTRG.10490
MSTRG.10490;A5:chr06:17092404-17092978:17092367-17092978:+	12h	2.62603	A5	MSTRG.10490
MSTRG.10490;A5:chr06:17092404-17092978:17092367-17092978:+	24h	2.74768	A5	MSTRG.10490
MSTRG.10491;A5:chr06:17107444-17108127:17107444-17108140:-	CK	2.0299	A5	MSTRG.10491
MSTRG.10491;A5:chr06:17107444-17108127:17107444-17108140:-	12h	1.91908	A5	MSTRG.10491
MSTRG.10491;A5:chr06:17107444-17108127:17107444-17108140:-	24h	1.56729	A5	MSTRG.10491
MSTRG.10492;A3:chr06:17140050-17140142:17138437-17140142:-	CK	0.080547	A3	MSTRG.10492
MSTRG.10492;A3:chr06:17140050-17140142:17138437-17140142:-	12h	0.10963	A3	MSTRG.10492
MSTRG.10492;A3:chr06:17140050-17140142:17138437-17140142:-	24h	0.129734	A3	MSTRG.10492
MSTRG.10492;RI:chr06:17138376:17138437-17138678:17140050:-	CK	2	RI	MSTRG.10492
MSTRG.10492;RI:chr06:17138376:17138437-17138678:17140050:-	12h	2.27322	RI	MSTRG.10492
MSTRG.10492;RI:chr06:17138376:17138437-17138678:17140050:-	24h	1.90804	RI	MSTRG.10492
MSTRG.10494;A3:chr06:17165736-17165937:17165736-17166112:+	CK	2	A3	MSTRG.10494
MSTRG.10494;A3:chr06:17165736-17165937:17165736-17166112:+	12h	2.43959	A3	MSTRG.10494
MSTRG.10494;A3:chr06:17165736-17165937:17165736-17166112:+	24h	2.31785	A3	MSTRG.10494
MSTRG.10494;A3:chr06:17167790-17167899:17167790-17167907:+	CK	1.25713	A3	MSTRG.10494
MSTRG.10494;A3:chr06:17167790-17167899:17167790-17167907:+	12h	1.73974	A3	MSTRG.10494
MSTRG.10494;A3:chr06:17167790-17167899:17167790-17167907:+	24h	1.89082	A3	MSTRG.10494
MSTRG.10494;A5:chr06:17168235-17168336:17168215-17168336:+	CK	2.52902	A5	MSTRG.10494
MSTRG.10494;A5:chr06:17168235-17168336:17168215-17168336:+	12h	2.13447	A5	MSTRG.10494
MSTRG.10494;A5:chr06:17168235-17168336:17168215-17168336:+	24h	2.13807	A5	MSTRG.10494
MSTRG.10494;RI:chr06:17165937:17165968-17166125:17166207:+	CK	1.5658	RI	MSTRG.10494
MSTRG.10494;RI:chr06:17165937:17165968-17166125:17166207:+	12h	2.33268	RI	MSTRG.10494
MSTRG.10494;RI:chr06:17165937:17165968-17166125:17166207:+	24h	2.05846	RI	MSTRG.10494
MSTRG.10494;RI:chr06:17165937:17165980-17166128:17166207:+	CK	2	RI	MSTRG.10494
MSTRG.10494;RI:chr06:17165937:17165980-17166128:17166207:+	12h	2.78021	RI	MSTRG.10494
MSTRG.10494;RI:chr06:17165937:17165980-17166128:17166207:+	24h	3	RI	MSTRG.10494
MSTRG.10494;SE:chr06:17163836-17164073:17164147-17164691:+	CK	3	SE	MSTRG.10494
MSTRG.10494;SE:chr06:17163836-17164073:17164147-17164691:+	12h	2.81255	SE	MSTRG.10494
MSTRG.10494;SE:chr06:17163836-17164073:17164147-17164691:+	24h	2.4484	SE	MSTRG.10494
MSTRG.10494;SE:chr06:17168235-17168336:17168408-17168496:+	CK	2.96782	SE	MSTRG.10494
MSTRG.10494;SE:chr06:17168235-17168336:17168408-17168496:+	12h	2.08254	SE	MSTRG.10494
MSTRG.10494;SE:chr06:17168235-17168336:17168408-17168496:+	24h	2.66986	SE	MSTRG.10494
MSTRG.10495;A3:chr06:17204132-17204668:17204124-17204668:-	CK	2.76732	A3	MSTRG.10495
MSTRG.10495;A3:chr06:17204132-17204668:17204124-17204668:-	12h	3	A3	MSTRG.10495
MSTRG.10495;A3:chr06:17204132-17204668:17204124-17204668:-	24h	2.9925	A3	MSTRG.10495
MSTRG.10495;A3:chr06:17205498-17206236:17205368-17206236:-	CK	3	A3	MSTRG.10495
MSTRG.10495;A3:chr06:17205498-17206236:17205368-17206236:-	12h	1.96667	A3	MSTRG.10495
MSTRG.10495;A3:chr06:17205498-17206236:17205368-17206236:-	24h	2.96826	A3	MSTRG.10495
MSTRG.10495;A3:chr06:17207017-17207346:17206972-17207346:-	CK	0.500545	A3	MSTRG.10495
MSTRG.10495;A3:chr06:17207017-17207346:17206972-17207346:-	12h	0.22138	A3	MSTRG.10495
MSTRG.10495;A3:chr06:17207017-17207346:17206972-17207346:-	24h	0.23533	A3	MSTRG.10495
MSTRG.10496;A3:chr06:17224558-17224955:17224558-17224958:+	CK	0.0371714	A3	MSTRG.10496
MSTRG.10496;A3:chr06:17224558-17224955:17224558-17224958:+	12h	0.238203	A3	MSTRG.10496
MSTRG.10496;A3:chr06:17224558-17224955:17224558-17224958:+	24h	0.352741	A3	MSTRG.10496
MSTRG.10496;A5:chr06:17226921-17227015:17226910-17227015:+	CK	2.74272	A5	MSTRG.10496
MSTRG.10496;A5:chr06:17226921-17227015:17226910-17227015:+	12h	2.57793	A5	MSTRG.10496
MSTRG.10496;A5:chr06:17226921-17227015:17226910-17227015:+	24h	2.12097	A5	MSTRG.10496
MSTRG.10496;SE:chr06:17225056-17225179:17225251-17226624:+	12h	2	SE	MSTRG.10496
MSTRG.10496;SE:chr06:17225056-17225179:17225251-17226624:+	24h	3	SE	MSTRG.10496
MSTRG.10496;SE:chr06:17225251-17226315:17226442-17226624:+	CK	3	SE	MSTRG.10496
MSTRG.10496;SE:chr06:17225251-17226315:17226442-17226624:+	12h	2.79859	SE	MSTRG.10496
MSTRG.10496;SE:chr06:17225251-17226315:17226442-17226624:+	24h	2.87056	SE	MSTRG.10496
MSTRG.10503;SE:chr06:17671281-17672048:17672191-17672366:+	CK	1.9436	SE	MSTRG.10503
MSTRG.10503;SE:chr06:17671281-17672048:17672191-17672366:+	12h	1.16738	SE	MSTRG.10503
MSTRG.10503;SE:chr06:17671281-17672048:17672191-17672366:+	24h	1.8634	SE	MSTRG.10503
MSTRG.10505;RI:chr06:17854047:17854222-17854244:17854470:-	CK	0.688986	RI	MSTRG.10505
MSTRG.10505;RI:chr06:17854047:17854222-17854244:17854470:-	12h	2.18786	RI	MSTRG.10505
MSTRG.10505;RI:chr06:17854047:17854222-17854244:17854470:-	24h	0.433778	RI	MSTRG.10505
MSTRG.10506;RI:chr06:17863294:17863709-17863840:17864097:-	CK	0.0813457	RI	MSTRG.10506
MSTRG.10506;RI:chr06:17863294:17863709-17863840:17864097:-	12h	0.171959	RI	MSTRG.10506
MSTRG.10506;RI:chr06:17863294:17863709-17863840:17864097:-	24h	0.100796	RI	MSTRG.10506
MSTRG.10507;AF:chr06:17906102:17906440-17907481:17907296:17907304-17907481:+	CK	2.65786	AF	MSTRG.10507
MSTRG.10507;AF:chr06:17906102:17906440-17907481:17907296:17907304-17907481:+	12h	1.43459	AF	MSTRG.10507
MSTRG.10507;AF:chr06:17906102:17906440-17907481:17907296:17907304-17907481:+	24h	3	AF	MSTRG.10507
MSTRG.10507;SE:chr06:17906440-17907481:17907609-17907696:+	CK	2.85166	SE	MSTRG.10507
MSTRG.10507;SE:chr06:17906440-17907481:17907609-17907696:+	12h	1.71954	SE	MSTRG.10507
MSTRG.10507;SE:chr06:17906440-17907481:17907609-17907696:+	24h	2.79701	SE	MSTRG.10507
MSTRG.10508;A3:chr06:17912607-17912860:17912481-17912860:-	CK	1.16447	A3	MSTRG.10508
MSTRG.10508;A3:chr06:17912607-17912860:17912481-17912860:-	12h	0.564212	A3	MSTRG.10508
MSTRG.10508;A3:chr06:17912607-17912860:17912481-17912860:-	24h	0.231265	A3	MSTRG.10508
MSTRG.10508;A3:chr06:17920818-17921231:17920815-17921231:-	CK	1.11293	A3	MSTRG.10508
MSTRG.10508;A3:chr06:17920818-17921231:17920815-17921231:-	12h	1.68865	A3	MSTRG.10508
MSTRG.10508;A3:chr06:17920818-17921231:17920815-17921231:-	24h	0.908134	A3	MSTRG.10508
MSTRG.10508;A5:chr06:17913066-17913155:17913066-17913159:-	CK	1.83553	A5	MSTRG.10508
MSTRG.10508;A5:chr06:17913066-17913155:17913066-17913159:-	12h	2.43579	A5	MSTRG.10508
MSTRG.10508;A5:chr06:17913066-17913155:17913066-17913159:-	24h	2.76873	A5	MSTRG.10508
MSTRG.10508;MX:chr06:17917934-17918066:17918194-17920243:17917934-17918660:17918834-17920243:-	CK	2	MX	MSTRG.10508
MSTRG.10508;MX:chr06:17917934-17918066:17918194-17920243:17917934-17918660:17918834-17920243:-	12h	3	MX	MSTRG.10508
MSTRG.10508;MX:chr06:17917934-17918066:17918194-17920243:17917934-17918660:17918834-17920243:-	24h	3	MX	MSTRG.10508
MSTRG.10508;SE:chr06:17917934-17918066:17918194-17918660:-	CK	2	SE	MSTRG.10508
MSTRG.10508;SE:chr06:17917934-17918066:17918194-17918660:-	12h	3	SE	MSTRG.10508
MSTRG.10508;SE:chr06:17917934-17918066:17918194-17918660:-	24h	3	SE	MSTRG.10508
MSTRG.10508;SE:chr06:17918194-17918660:17918834-17920243:-	CK	1.83553	SE	MSTRG.10508
MSTRG.10508;SE:chr06:17918194-17918660:17918834-17920243:-	12h	2.43579	SE	MSTRG.10508
MSTRG.10508;SE:chr06:17918194-17918660:17918834-17920243:-	24h	2.76873	SE	MSTRG.10508
MSTRG.10508;SE:chr06:17920815-17921231:17921390-17921507:-	CK	2	SE	MSTRG.10508
MSTRG.10508;SE:chr06:17920815-17921231:17921390-17921507:-	12h	1.97758	SE	MSTRG.10508
MSTRG.10508;SE:chr06:17920815-17921231:17921390-17921507:-	24h	2.36559	SE	MSTRG.10508
MSTRG.10510;A3:chr06:17948733-17949493:17948508-17949493:-	CK	1	A3	MSTRG.10510
MSTRG.10510;A3:chr06:17948733-17949493:17948508-17949493:-	12h	0.990743	A3	MSTRG.10510
MSTRG.10510;A3:chr06:17948733-17949493:17948508-17949493:-	24h	0.562588	A3	MSTRG.10510
MSTRG.10512;A5:chr06:17994097-17994495:17993606-17994495:+	CK	0.462989	A5	MSTRG.10512
MSTRG.10512;A5:chr06:17994097-17994495:17993606-17994495:+	12h	0.528523	A5	MSTRG.10512
MSTRG.10512;A5:chr06:17994097-17994495:17993606-17994495:+	24h	0.704699	A5	MSTRG.10512
MSTRG.10514;A5:chr06:18007710-18009124:18007710-18009129:-	CK	2.50443	A5	MSTRG.10514
MSTRG.10514;A5:chr06:18007710-18009124:18007710-18009129:-	12h	1.00045	A5	MSTRG.10514
MSTRG.10514;A5:chr06:18007710-18009124:18007710-18009129:-	24h	2.00527	A5	MSTRG.10514
MSTRG.10515;A3:chr06:18016294-18016374:18016294-18016386:+	CK	2.14087	A3	MSTRG.10515
MSTRG.10515;A3:chr06:18016294-18016374:18016294-18016386:+	12h	2.40103	A3	MSTRG.10515
MSTRG.10515;A3:chr06:18016294-18016374:18016294-18016386:+	24h	2.47552	A3	MSTRG.10515
MSTRG.10515;A5:chr06:18015032-18016015:18014990-18016015:+	CK	2.78231	A5	MSTRG.10515
MSTRG.10515;A5:chr06:18015032-18016015:18014990-18016015:+	12h	2.21452	A5	MSTRG.10515
MSTRG.10515;A5:chr06:18015032-18016015:18014990-18016015:+	24h	2.5964	A5	MSTRG.10515
MSTRG.10515;A5:chr06:18016294-18016374:18016291-18016374:+	CK	3	A5	MSTRG.10515
MSTRG.10515;A5:chr06:18016294-18016374:18016291-18016374:+	12h	3	A5	MSTRG.10515
MSTRG.10515;A5:chr06:18016294-18016374:18016291-18016374:+	24h	2.77854	A5	MSTRG.10515
MSTRG.10515;RI:chr06:18016187:18016291-18016374:18016867:+	CK	1	RI	MSTRG.10515
MSTRG.10515;RI:chr06:18016187:18016291-18016374:18016867:+	12h	3	RI	MSTRG.10515
MSTRG.10515;RI:chr06:18016187:18016291-18016374:18016867:+	24h	2.53662	RI	MSTRG.10515
MSTRG.10515;RI:chr06:18016187:18016292-18016363:18016867:+	CK	0.884339	RI	MSTRG.10515
MSTRG.10515;RI:chr06:18016187:18016292-18016363:18016867:+	12h	2.3213	RI	MSTRG.10515
MSTRG.10515;RI:chr06:18016187:18016292-18016363:18016867:+	24h	3	RI	MSTRG.10515
MSTRG.10515;RI:chr06:18016187:18016294-18016374:18016867:+	CK	0.258828	RI	MSTRG.10515
MSTRG.10515;RI:chr06:18016187:18016294-18016374:18016867:+	12h	1.3158	RI	MSTRG.10515
MSTRG.10515;RI:chr06:18016187:18016294-18016374:18016867:+	24h	0.521435	RI	MSTRG.10515
MSTRG.10515;RI:chr06:18016187:18016294-18016386:18016867:+	CK	0.625282	RI	MSTRG.10515
MSTRG.10515;RI:chr06:18016187:18016294-18016386:18016867:+	12h	2.08109	RI	MSTRG.10515
MSTRG.10515;RI:chr06:18016187:18016294-18016386:18016867:+	24h	1.7404	RI	MSTRG.10515
MSTRG.10517;RI:chr06:18057678:18057775-18057943:18058178:+	CK	0.842896	RI	MSTRG.10517
MSTRG.10517;RI:chr06:18057678:18057775-18057943:18058178:+	12h	1.09877	RI	MSTRG.10517
MSTRG.10517;RI:chr06:18057678:18057775-18057943:18058178:+	24h	1.6855	RI	MSTRG.10517
MSTRG.10518;A3:chr06:18101718-18102460:18101718-18102494:+	CK	1	A3	MSTRG.10518
MSTRG.10518;A3:chr06:18101718-18102460:18101718-18102494:+	12h	0.62249	A3	MSTRG.10518
MSTRG.10518;A3:chr06:18101718-18102460:18101718-18102494:+	24h	0.218808	A3	MSTRG.10518
MSTRG.10518;A3:chr06:18103419-18103491:18103419-18103517:+	CK	0.87768	A3	MSTRG.10518
MSTRG.10518;A3:chr06:18103419-18103491:18103419-18103517:+	24h	0.172947	A3	MSTRG.10518
MSTRG.10520;A3:chr06:18135644-18135832:18135644-18135897:+	CK	0.262441	A3	MSTRG.10520
MSTRG.10520;A3:chr06:18135644-18135832:18135644-18135897:+	12h	0.204369	A3	MSTRG.10520
MSTRG.10520;A3:chr06:18135644-18135832:18135644-18135897:+	24h	0.350867	A3	MSTRG.10520
MSTRG.10520;A3:chr06:18135644-18135832:18135644-18135918:+	CK	0.585844	A3	MSTRG.10520
MSTRG.10520;A3:chr06:18135644-18135832:18135644-18135918:+	12h	0.265587	A3	MSTRG.10520
MSTRG.10520;A3:chr06:18135644-18135832:18135644-18135918:+	24h	0.335633	A3	MSTRG.10520
MSTRG.10520;A3:chr06:18135644-18135832:18135644-18136041:+	CK	0.38222	A3	MSTRG.10520
MSTRG.10520;A3:chr06:18135644-18135832:18135644-18136041:+	12h	0.117683	A3	MSTRG.10520
MSTRG.10520;A3:chr06:18135644-18135832:18135644-18136041:+	24h	0.27036	A3	MSTRG.10520
MSTRG.10520;A3:chr06:18135644-18135897:18135644-18135918:+	CK	1.30395	A3	MSTRG.10520
MSTRG.10520;A3:chr06:18135644-18135897:18135644-18135918:+	12h	1.66365	A3	MSTRG.10520
MSTRG.10520;A3:chr06:18135644-18135897:18135644-18135918:+	24h	1.44916	A3	MSTRG.10520
MSTRG.10520;A3:chr06:18135644-18135897:18135644-18136041:+	CK	0.357345	A3	MSTRG.10520
MSTRG.10520;A3:chr06:18135644-18135897:18135644-18136041:+	12h	0.408547	A3	MSTRG.10520
MSTRG.10520;A3:chr06:18135644-18135897:18135644-18136041:+	24h	0.871924	A3	MSTRG.10520
MSTRG.10520;A3:chr06:18135644-18135918:18135644-18136041:+	CK	1.22029	A3	MSTRG.10520
MSTRG.10520;A3:chr06:18135644-18135918:18135644-18136041:+	12h	0.710145	A3	MSTRG.10520
MSTRG.10520;A3:chr06:18135644-18135918:18135644-18136041:+	24h	1.09342	A3	MSTRG.10520
MSTRG.10520;A3:chr06:18136283-18136441:18136283-18137222:+	CK	2.61845	A3	MSTRG.10520
MSTRG.10520;A3:chr06:18136283-18136441:18136283-18137222:+	12h	1.81777	A3	MSTRG.10520
MSTRG.10520;A3:chr06:18136283-18136441:18136283-18137222:+	24h	1.94927	A3	MSTRG.10520
MSTRG.10520;A3:chr06:18136530-18137161:18136530-18137215:+	12h	0.772674	A3	MSTRG.10520
MSTRG.10520;A3:chr06:18136530-18137161:18136530-18137215:+	24h	1.77027	A3	MSTRG.10520
MSTRG.10520;A3:chr06:18136530-18137161:18136530-18137222:+	12h	0.186695	A3	MSTRG.10520
MSTRG.10520;A3:chr06:18136530-18137161:18136530-18137222:+	24h	0.209895	A3	MSTRG.10520
MSTRG.10520;A3:chr06:18136530-18137215:18136530-18137222:+	CK	0.198953	A3	MSTRG.10520
MSTRG.10520;A3:chr06:18136530-18137215:18136530-18137222:+	12h	0.292495	A3	MSTRG.10520
MSTRG.10520;A3:chr06:18136530-18137215:18136530-18137222:+	24h	0.119772	A3	MSTRG.10520
MSTRG.10520;A3:chr06:18137926-18137999:18137926-18138010:+	CK	1.45291	A3	MSTRG.10520
MSTRG.10520;A3:chr06:18137926-18137999:18137926-18138010:+	12h	1.1039	A3	MSTRG.10520
MSTRG.10520;A3:chr06:18137926-18137999:18137926-18138010:+	24h	1.45976	A3	MSTRG.10520
MSTRG.10520;A5:chr06:18134134-18134273:18134110-18134273:+	CK	2.91538	A5	MSTRG.10520
MSTRG.10520;A5:chr06:18134134-18134273:18134110-18134273:+	12h	2.77194	A5	MSTRG.10520
MSTRG.10520;A5:chr06:18134134-18134273:18134110-18134273:+	24h	2.79423	A5	MSTRG.10520
MSTRG.10520;A5:chr06:18134196-18134273:18134110-18134273:+	CK	1.74805	A5	MSTRG.10520
MSTRG.10520;A5:chr06:18134196-18134273:18134110-18134273:+	12h	1.52621	A5	MSTRG.10520
MSTRG.10520;A5:chr06:18134196-18134273:18134110-18134273:+	24h	2.42868	A5	MSTRG.10520
MSTRG.10520;A5:chr06:18134196-18134273:18134134-18134273:+	CK	0.439001	A5	MSTRG.10520
MSTRG.10520;A5:chr06:18134196-18134273:18134134-18134273:+	12h	0.316392	A5	MSTRG.10520
MSTRG.10520;A5:chr06:18134196-18134273:18134134-18134273:+	24h	0.721659	A5	MSTRG.10520
MSTRG.10520;A5:chr06:18135964-18136041:18135644-18136041:+	CK	0.332303	A5	MSTRG.10520
MSTRG.10520;A5:chr06:18135964-18136041:18135644-18136041:+	12h	0.505522	A5	MSTRG.10520
MSTRG.10520;A5:chr06:18135964-18136041:18135644-18136041:+	24h	0.871268	A5	MSTRG.10520
MSTRG.10520;RI:chr06:18135586:18135644-18135897:18135964:+	CK	0.441434	RI	MSTRG.10520
MSTRG.10520;RI:chr06:18135586:18135644-18135897:18135964:+	12h	1.24552	RI	MSTRG.10520
MSTRG.10520;RI:chr06:18135586:18135644-18135897:18135964:+	24h	1.60356	RI	MSTRG.10520
MSTRG.10520;RI:chr06:18135586:18135644-18135918:18135964:+	CK	1.20896	RI	MSTRG.10520
MSTRG.10520;RI:chr06:18135586:18135644-18135918:18135964:+	12h	2.65422	RI	MSTRG.10520
MSTRG.10520;RI:chr06:18135586:18135644-18135918:18135964:+	24h	1.85509	RI	MSTRG.10520
MSTRG.10520;RI:chr06:18135897:18135964-18136041:18136119:+	CK	0.31979	RI	MSTRG.10520
MSTRG.10520;RI:chr06:18135897:18135964-18136041:18136119:+	12h	1.035	RI	MSTRG.10520
MSTRG.10520;RI:chr06:18135897:18135964-18136041:18136119:+	24h	1.6214	RI	MSTRG.10520
MSTRG.10520;RI:chr06:18135918:18135964-18136041:18136119:+	CK	2.25759	RI	MSTRG.10520
MSTRG.10520;RI:chr06:18135918:18135964-18136041:18136119:+	12h	2.75924	RI	MSTRG.10520
MSTRG.10520;RI:chr06:18135918:18135964-18136041:18136119:+	24h	2.05891	RI	MSTRG.10520
MSTRG.10520;RI:chr06:18136441:18136530-18137161:18137281:+	CK	3	RI	MSTRG.10520
MSTRG.10520;RI:chr06:18136441:18136530-18137161:18137281:+	12h	2.72698	RI	MSTRG.10520
MSTRG.10520;RI:chr06:18136441:18136530-18137161:18137281:+	24h	2.58847	RI	MSTRG.10520
MSTRG.10520;RI:chr06:18136441:18136530-18137215:18137281:+	CK	2.64265	RI	MSTRG.10520
MSTRG.10520;RI:chr06:18136441:18136530-18137215:18137281:+	12h	2.60358	RI	MSTRG.10520
MSTRG.10520;RI:chr06:18136441:18136530-18137215:18137281:+	24h	2.70934	RI	MSTRG.10520
MSTRG.10520;RI:chr06:18136441:18136530-18137222:18137281:+	CK	0.711824	RI	MSTRG.10520
MSTRG.10520;RI:chr06:18136441:18136530-18137222:18137281:+	12h	0.851068	RI	MSTRG.10520
MSTRG.10520;RI:chr06:18136441:18136530-18137222:18137281:+	24h	0.897769	RI	MSTRG.10520
MSTRG.10520;RI:chr06:18138445:18138537-18138620:18139350:+	CK	0.407507	RI	MSTRG.10520
MSTRG.10520;RI:chr06:18138445:18138537-18138620:18139350:+	12h	0.514989	RI	MSTRG.10520
MSTRG.10520;RI:chr06:18138445:18138537-18138620:18139350:+	24h	0.635722	RI	MSTRG.10520
MSTRG.10520;SE:chr06:18135644-18135897:18135964-18136041:+	CK	0.835672	SE	MSTRG.10520
MSTRG.10520;SE:chr06:18135644-18135897:18135964-18136041:+	12h	0.616741	SE	MSTRG.10520
MSTRG.10520;SE:chr06:18135644-18135897:18135964-18136041:+	24h	0.796691	SE	MSTRG.10520
MSTRG.10520;SE:chr06:18135644-18135918:18135964-18136041:+	CK	0.263027	SE	MSTRG.10520
MSTRG.10520;SE:chr06:18135644-18135918:18135964-18136041:+	12h	0.0946227	SE	MSTRG.10520
MSTRG.10520;SE:chr06:18135644-18135918:18135964-18136041:+	24h	0.615424	SE	MSTRG.10520
MSTRG.10520;SE:chr06:18136283-18136441:18136530-18137222:+	CK	2.78198	SE	MSTRG.10520
MSTRG.10520;SE:chr06:18136283-18136441:18136530-18137222:+	12h	2.56621	SE	MSTRG.10520
MSTRG.10520;SE:chr06:18136283-18136441:18136530-18137222:+	24h	2.43361	SE	MSTRG.10520
MSTRG.10520;SE:chr06:18137545-18137642:18137730-18137866:+	CK	0.0945364	SE	MSTRG.10520
MSTRG.10520;SE:chr06:18137545-18137642:18137730-18137866:+	12h	0.0430751	SE	MSTRG.10520
MSTRG.10520;SE:chr06:18137545-18137642:18137730-18137866:+	24h	0.233885	SE	MSTRG.10520
MSTRG.10522;A5:chr06:18144439-18144816:18144434-18144816:+	CK	2.14528	A5	MSTRG.10522
MSTRG.10522;A5:chr06:18144439-18144816:18144434-18144816:+	12h	0.788894	A5	MSTRG.10522
MSTRG.10522;A5:chr06:18144439-18144816:18144434-18144816:+	24h	1.55741	A5	MSTRG.10522
MSTRG.10526;AF:chr06:18194393:18194707-18195017:18194813:18194918-18195017:+	CK	1	AF	MSTRG.10526
MSTRG.10526;AF:chr06:18194393:18194707-18195017:18194813:18194918-18195017:+	12h	2.00364	AF	MSTRG.10526
MSTRG.10526;AF:chr06:18194393:18194707-18195017:18194813:18194918-18195017:+	24h	2.93776	AF	MSTRG.10526
MSTRG.10528;SE:chr06:18337081-18339664:18339717-18342366:+	CK	1	SE	MSTRG.10528
MSTRG.10528;SE:chr06:18337081-18339664:18339717-18342366:+	12h	1.93532	SE	MSTRG.10528
MSTRG.10528;SE:chr06:18337081-18339664:18339717-18342366:+	24h	1	SE	MSTRG.10528
MSTRG.1053;A3:chr01:17217895-17218521:17217883-17218521:-	CK	1.70549	A3	MSTRG.1053
MSTRG.1053;A3:chr01:17217895-17218521:17217883-17218521:-	12h	1.59534	A3	MSTRG.1053
MSTRG.1053;A3:chr01:17217895-17218521:17217883-17218521:-	24h	2.64714	A3	MSTRG.1053
MSTRG.1053;A5:chr01:17215797-17216022:17215797-17216044:-	CK	2.59775	A5	MSTRG.1053
MSTRG.1053;A5:chr01:17215797-17216022:17215797-17216044:-	12h	2.49619	A5	MSTRG.1053
MSTRG.1053;A5:chr01:17215797-17216022:17215797-17216044:-	24h	2.69882	A5	MSTRG.1053
MSTRG.1053;A5:chr01:17216093-17216175:17216093-17216221:-	CK	3	A5	MSTRG.1053
MSTRG.1053;A5:chr01:17216093-17216175:17216093-17216221:-	12h	2.71537	A5	MSTRG.1053
MSTRG.1053;A5:chr01:17216093-17216175:17216093-17216221:-	24h	2.9404	A5	MSTRG.1053
MSTRG.10530;A3:chr06:18354364-18356692:18354364-18356724:+	CK	1	A3	MSTRG.10530
MSTRG.10530;A3:chr06:18354364-18356692:18354364-18356724:+	12h	0.796075	A3	MSTRG.10530
MSTRG.10530;A3:chr06:18354364-18356692:18354364-18356724:+	24h	2.49786	A3	MSTRG.10530
MSTRG.10530;A3:chr06:18356018-18356692:18356018-18356724:+	CK	1.52907	A3	MSTRG.10530
MSTRG.10530;A3:chr06:18356018-18356692:18356018-18356724:+	12h	1.04973	A3	MSTRG.10530
MSTRG.10530;A3:chr06:18356018-18356692:18356018-18356724:+	24h	1.52279	A3	MSTRG.10530
MSTRG.10530;A3:chr06:18356980-18357921:18356980-18357963:+	CK	0.0587895	A3	MSTRG.10530
MSTRG.10530;A3:chr06:18356980-18357921:18356980-18357963:+	12h	0.123549	A3	MSTRG.10530
MSTRG.10530;A3:chr06:18356980-18357921:18356980-18357963:+	24h	0.227946	A3	MSTRG.10530
MSTRG.10530;A5:chr06:18356018-18356692:18354364-18356692:+	CK	2.8721	A5	MSTRG.10530
MSTRG.10530;A5:chr06:18356018-18356692:18354364-18356692:+	12h	2.62551	A5	MSTRG.10530
MSTRG.10530;A5:chr06:18356018-18356692:18354364-18356692:+	24h	2.57553	A5	MSTRG.10530
MSTRG.10530;AF:chr06:18354250:18354364-18356724:18355361:18356018-18356724:+	CK	1	AF	MSTRG.10530
MSTRG.10530;AF:chr06:18354250:18354364-18356724:18355361:18356018-18356724:+	12h	1.85186	AF	MSTRG.10530
MSTRG.10530;AF:chr06:18354250:18354364-18356724:18355361:18356018-18356724:+	24h	1	AF	MSTRG.10530
MSTRG.10530;RI:chr06:18354249:18354364-18355288:18356018:+	CK	2.10316	RI	MSTRG.10530
MSTRG.10530;RI:chr06:18354249:18354364-18355288:18356018:+	12h	2.45089	RI	MSTRG.10530
MSTRG.10530;RI:chr06:18354249:18354364-18355288:18356018:+	24h	1.92336	RI	MSTRG.10530
MSTRG.10530;SE:chr06:18354364-18355288:18356018-18356724:+	CK	1	SE	MSTRG.10530
MSTRG.10530;SE:chr06:18354364-18355288:18356018-18356724:+	12h	0.926834	SE	MSTRG.10530
MSTRG.10530;SE:chr06:18354364-18355288:18356018-18356724:+	24h	2.88651	SE	MSTRG.10530
MSTRG.10532;AF:chr06:18366915-18367198:18367865:18366915-18367866:18369248:-	CK	1.63717	AF	MSTRG.10532
MSTRG.10532;AF:chr06:18366915-18367198:18367865:18366915-18367866:18369248:-	12h	1.59145	AF	MSTRG.10532
MSTRG.10532;AF:chr06:18366915-18367198:18367865:18366915-18367866:18369248:-	24h	0.927355	AF	MSTRG.10532
MSTRG.10533;A5:chr06:18409311-18409488:18409231-18409488:+	CK	0.241529	A5	MSTRG.10533
MSTRG.10533;A5:chr06:18409311-18409488:18409231-18409488:+	24h	3	A5	MSTRG.10533
MSTRG.10533;A5:chr06:18409363-18409488:18409311-18409488:+	CK	1.94983	A5	MSTRG.10533
MSTRG.10533;A5:chr06:18409363-18409488:18409311-18409488:+	12h	3	A5	MSTRG.10533
MSTRG.10533;A5:chr06:18409363-18409488:18409311-18409488:+	24h	2.2745	A5	MSTRG.10533
MSTRG.10533;AF:chr06:18409122:18409231-18409488:18409267:18409363-18409488:+	CK	1.23751	AF	MSTRG.10533
MSTRG.10536;A5:chr06:18473927-18474424:18473830-18474424:+	CK	1.48905	A5	MSTRG.10536
MSTRG.10536;A5:chr06:18473927-18474424:18473830-18474424:+	12h	1.00973	A5	MSTRG.10536
MSTRG.10536;A5:chr06:18473927-18474424:18473830-18474424:+	24h	0.450707	A5	MSTRG.10536
MSTRG.10536;A5:chr06:18474075-18474424:18473830-18474424:+	CK	2.98855	A5	MSTRG.10536
MSTRG.10536;A5:chr06:18474075-18474424:18473830-18474424:+	12h	2.42253	A5	MSTRG.10536
MSTRG.10536;A5:chr06:18474075-18474424:18473830-18474424:+	24h	2.50632	A5	MSTRG.10536
MSTRG.10536;A5:chr06:18474075-18474424:18473927-18474424:+	CK	2.60843	A5	MSTRG.10536
MSTRG.10536;A5:chr06:18474075-18474424:18473927-18474424:+	12h	2.70217	A5	MSTRG.10536
MSTRG.10536;A5:chr06:18474075-18474424:18473927-18474424:+	24h	2.87779	A5	MSTRG.10536
MSTRG.10536;A5:chr06:18474516-18475225:18474500-18475225:+	CK	0.407884	A5	MSTRG.10536
MSTRG.10536;A5:chr06:18474516-18475225:18474500-18475225:+	12h	0.603958	A5	MSTRG.10536
MSTRG.10536;A5:chr06:18474516-18475225:18474500-18475225:+	24h	0.448562	A5	MSTRG.10536
MSTRG.10537;A3:chr06:18505970-18506427:18505746-18506427:-	24h	0.0545989	A3	MSTRG.10537
MSTRG.10537;A3:chr06:18507572-18508093:18507528-18508093:-	12h	0.590603	A3	MSTRG.10537
MSTRG.10540;RI:chr06:18625643:18627790-18627864:18628666:-	CK	1.16435	RI	MSTRG.10540
MSTRG.10540;RI:chr06:18625643:18627790-18627864:18628666:-	12h	2	RI	MSTRG.10540
MSTRG.10540;RI:chr06:18625643:18627790-18627864:18628666:-	24h	2.26571	RI	MSTRG.10540
MSTRG.10541;AF:chr06:18636940-18637643:18637707:18636940-18637708:18637859:-	CK	0.239026	AF	MSTRG.10541
MSTRG.10541;AF:chr06:18636940-18637643:18637707:18636940-18637708:18637859:-	12h	0.428604	AF	MSTRG.10541
MSTRG.10541;AF:chr06:18636940-18637643:18637707:18636940-18637708:18637859:-	24h	0.00297281	AF	MSTRG.10541
MSTRG.10542;A3:chr06:18669666-18669905:18669666-18669955:+	CK	0.640474	A3	MSTRG.10542
[truncated: 64,883 more rows]

## Sheet: Supplemental Table S2
Gene-Splicing Event Classification
gene_id	event_type
MSTRG.1	A3
MSTRG.1	SE
MSTRG.4	A3
MSTRG.9	A5
MSTRG.10	A3
MSTRG.10	A5
MSTRG.10	RI
MSTRG.10	SE
MSTRG.11	A3
MSTRG.12	A3
MSTRG.12	RI
MSTRG.12	SE
MSTRG.14	A3
MSTRG.14	A5
MSTRG.14	AF
MSTRG.14	RI
MSTRG.27	A3
MSTRG.27	A5
MSTRG.27	RI
MSTRG.27	SE
MSTRG.28	A3
MSTRG.29	AF
MSTRG.34	A3
MSTRG.34	A5
MSTRG.36	A3
MSTRG.39	A3
MSTRG.39	A5
MSTRG.42	A3
MSTRG.43	A5
MSTRG.47	A5
MSTRG.49	SE
MSTRG.53	A3
MSTRG.64	SE
MSTRG.67	A3
MSTRG.67	RI
MSTRG.69	A5
MSTRG.70	RI
MSTRG.71	RI
MSTRG.72	A3
MSTRG.72	AF
MSTRG.72	MX
MSTRG.72	RI
MSTRG.73	A3
MSTRG.73	A5
MSTRG.73	RI
MSTRG.76	A3
MSTRG.77	A3
MSTRG.77	RI
MSTRG.82	A3
MSTRG.82	A5
MSTRG.82	RI
MSTRG.82	SE
MSTRG.88	A3
MSTRG.91	A3
MSTRG.91	A5
MSTRG.92	RI
MSTRG.94	A3
MSTRG.94	A5
MSTRG.94	AF
MSTRG.95	RI
MSTRG.98	A5
MSTRG.110	SE
MSTRG.112	RI
MSTRG.114	A5
MSTRG.114	RI
MSTRG.115	A3
MSTRG.115	A5
MSTRG.115	AF
MSTRG.115	SE
MSTRG.117	A3
MSTRG.119	A3
MSTRG.119	SE
MSTRG.120	A3
MSTRG.121	A3
MSTRG.121	A5
MSTRG.121	RI
MSTRG.121	SE
MSTRG.122	AF
MSTRG.123	SE
MSTRG.128	A5
MSTRG.128	SE
MSTRG.130	A5
MSTRG.130	RI
MSTRG.131	RI
MSTRG.132	A5
MSTRG.133	SE
MSTRG.139	A3
MSTRG.139	RI
MSTRG.139	SE
MSTRG.141	A3
MSTRG.144	A3
MSTRG.144	A5
MSTRG.144	SE
MSTRG.145	A5
MSTRG.145	RI
MSTRG.159	A3
MSTRG.159	A5
MSTRG.159	RI
MSTRG.159	SE
MSTRG.165	A3
MSTRG.165	A5
MSTRG.165	RI
MSTRG.165	SE
MSTRG.166	A3
MSTRG.166	RI
MSTRG.172	A3
MSTRG.172	A5
MSTRG.172	RI
MSTRG.172	SE
MSTRG.173	AF
MSTRG.174	A3
MSTRG.174	RI
MSTRG.174	SE
MSTRG.181	A3
MSTRG.181	A5
MSTRG.181	SE
MSTRG.182	A3
MSTRG.182	A5
MSTRG.183	A3
MSTRG.183	A5
MSTRG.183	MX
MSTRG.183	RI
MSTRG.183	SE
MSTRG.185	A5
MSTRG.186	SE
MSTRG.189	A5
MSTRG.189	AF
MSTRG.189	RI
MSTRG.189	SE
MSTRG.190	A3
MSTRG.193	A5
MSTRG.194	RI
MSTRG.195	A5
MSTRG.195	AF
MSTRG.195	SE
MSTRG.199	A5
MSTRG.200	A5
MSTRG.203	A3
MSTRG.203	AL
MSTRG.206	A3
MSTRG.206	A5
MSTRG.210	A5
MSTRG.217	A3
MSTRG.217	RI
MSTRG.219	AF
MSTRG.219	RI
MSTRG.226	A3
MSTRG.228	RI
MSTRG.229	A5
MSTRG.230	A3
MSTRG.230	RI
MSTRG.231	A3
MSTRG.231	RI
MSTRG.232	SE
MSTRG.233	A3
MSTRG.233	A5
MSTRG.233	RI
MSTRG.233	SE
MSTRG.234	A5
MSTRG.235	A3
MSTRG.235	RI
MSTRG.240	A5
MSTRG.242	A3
MSTRG.242	RI
MSTRG.242	SE
MSTRG.244	A3
MSTRG.244	A5
MSTRG.244	RI
MSTRG.244	SE
MSTRG.245	A3
MSTRG.245	A5
MSTRG.245	AF
MSTRG.245	AL
MSTRG.245	MX
MSTRG.245	RI
MSTRG.245	SE
MSTRG.247	A3
MSTRG.247	RI
MSTRG.248	A3
MSTRG.249	A3
MSTRG.249	RI
MSTRG.256	A3
MSTRG.259	A3
MSTRG.261	RI
MSTRG.263	A3
MSTRG.263	A5
MSTRG.263	RI
MSTRG.266	RI
MSTRG.267	A3
MSTRG.267	A5
MSTRG.267	MX
MSTRG.268	A5
MSTRG.268	RI
MSTRG.269	A3
MSTRG.271	A3
MSTRG.271	A5
MSTRG.273	RI
MSTRG.274	A3
MSTRG.274	A5
MSTRG.274	RI
MSTRG.277	A3
MSTRG.277	A5
MSTRG.277	RI
MSTRG.277	SE
MSTRG.278	RI
MSTRG.284	A3
MSTRG.286	A3
MSTRG.286	A5
MSTRG.286	RI
MSTRG.291	A3
MSTRG.291	AF
MSTRG.291	MX
MSTRG.291	RI
MSTRG.291	SE
MSTRG.297	A3
MSTRG.297	A5
MSTRG.297	RI
MSTRG.297	SE
MSTRG.298	A3
MSTRG.298	SE
MSTRG.301	A3
MSTRG.301	A5
MSTRG.301	MX
MSTRG.301	SE
MSTRG.303	RI
MSTRG.312	A3
MSTRG.314	A3
MSTRG.318	A3
MSTRG.318	SE
MSTRG.324	RI
MSTRG.324	SE
MSTRG.325	A3
MSTRG.325	AF
MSTRG.326	A3
MSTRG.329	A3
MSTRG.329	RI
MSTRG.329	SE
MSTRG.330	AF
MSTRG.331	A3
MSTRG.333	A5
MSTRG.335	SE
MSTRG.336	A5
MSTRG.336	SE
MSTRG.337	A3
MSTRG.338	RI
MSTRG.344	A3
MSTRG.344	SE
MSTRG.345	RI
MSTRG.348	A5
MSTRG.348	RI
MSTRG.351	A3
MSTRG.351	SE
MSTRG.355	RI
MSTRG.357	A3
MSTRG.357	RI
MSTRG.357	SE
MSTRG.359	AL
MSTRG.359	RI
MSTRG.361	A3
MSTRG.361	A5
MSTRG.361	RI
MSTRG.362	A5
MSTRG.366	AF
MSTRG.376	A3
MSTRG.376	AF
MSTRG.377	A3
MSTRG.378	A5
MSTRG.379	A3
MSTRG.381	RI
MSTRG.387	A3
MSTRG.387	RI
MSTRG.388	RI
MSTRG.389	A3
MSTRG.389	MX
MSTRG.389	SE
MSTRG.396	A3
MSTRG.398	A3
MSTRG.398	SE
MSTRG.406	A5
MSTRG.406	SE
MSTRG.408	A3
MSTRG.408	A5
MSTRG.409	A3
MSTRG.414	A3
MSTRG.415	A3
MSTRG.415	RI
MSTRG.416	A3
MSTRG.416	A5
MSTRG.416	RI
MSTRG.419	A3
MSTRG.422	A3
MSTRG.422	RI
MSTRG.425	A3
MSTRG.432	A3
MSTRG.432	A5
MSTRG.432	SE
MSTRG.433	A3
MSTRG.433	A5
MSTRG.434	A3
MSTRG.438	A5
MSTRG.439	A3
MSTRG.439	A5
MSTRG.442	A3
MSTRG.442	RI
MSTRG.443	A5
MSTRG.443	RI
MSTRG.443	SE
MSTRG.444	A5
MSTRG.444	SE
MSTRG.445	A5
MSTRG.447	A3
MSTRG.447	A5
MSTRG.447	AL
MSTRG.448	A3
MSTRG.449	A5
MSTRG.449	SE
MSTRG.453	A3
MSTRG.453	RI
MSTRG.454	A3
MSTRG.454	A5
MSTRG.456	RI
MSTRG.459	A3
MSTRG.459	RI
MSTRG.460	A3
MSTRG.460	A5
MSTRG.461	A3
MSTRG.461	RI
MSTRG.462	A3
MSTRG.462	AF
MSTRG.462	SE
MSTRG.463	RI
MSTRG.473	A5
MSTRG.480	SE
MSTRG.481	A3
MSTRG.481	RI
MSTRG.485	RI
MSTRG.488	RI
MSTRG.489	A3
MSTRG.490	RI
MSTRG.491	AL
MSTRG.493	A3
MSTRG.493	RI
MSTRG.494	A3
MSTRG.494	A5
MSTRG.494	RI
MSTRG.494	SE
MSTRG.495	AL
MSTRG.496	A3
MSTRG.497	AF
MSTRG.500	A5
MSTRG.502	RI
MSTRG.507	A3
MSTRG.507	A5
MSTRG.510	SE
MSTRG.512	A3
MSTRG.512	RI
MSTRG.514	A3
MSTRG.515	AF
MSTRG.518	SE
MSTRG.520	RI
MSTRG.524	RI
MSTRG.525	SE
MSTRG.530	A3
MSTRG.531	A3
MSTRG.531	A5
MSTRG.531	RI
MSTRG.531	SE
MSTRG.532	A3
MSTRG.532	SE
MSTRG.533	A3
MSTRG.535	A3
MSTRG.535	SE
MSTRG.543	A3
MSTRG.543	RI
MSTRG.544	AF
MSTRG.546	A3
MSTRG.547	A3
MSTRG.547	A5
MSTRG.547	AF
MSTRG.547	RI
MSTRG.550	A3
MSTRG.552	A3
MSTRG.553	AF
MSTRG.553	RI
MSTRG.553	SE
MSTRG.554	A5
MSTRG.560	A3
MSTRG.562	A3
MSTRG.564	A3
MSTRG.568	A3
MSTRG.568	AF
MSTRG.568	RI
MSTRG.573	A3
MSTRG.573	A5
MSTRG.573	MX
MSTRG.573	RI
MSTRG.577	A3
MSTRG.577	SE
MSTRG.591	A3
MSTRG.592	A3
MSTRG.592	A5
MSTRG.592	RI
MSTRG.595	A3
MSTRG.600	A5
MSTRG.600	SE
MSTRG.601	A3
MSTRG.601	RI
MSTRG.601	SE
MSTRG.605	A5
MSTRG.607	RI
MSTRG.611	RI
MSTRG.613	A3
MSTRG.613	A5
MSTRG.616	A3
MSTRG.617	A3
MSTRG.618	A3
MSTRG.618	RI
MSTRG.619	RI
MSTRG.624	AF
MSTRG.624	RI
MSTRG.638	A3
MSTRG.638	A5
MSTRG.641	A3
MSTRG.641	A5
MSTRG.641	AL
MSTRG.641	RI
MSTRG.641	SE
MSTRG.642	A3
MSTRG.642	RI
MSTRG.646	RI
MSTRG.646	SE
MSTRG.649	A3
MSTRG.652	A3
MSTRG.653	A3
MSTRG.659	A3
MSTRG.663	A3
MSTRG.663	RI
MSTRG.665	AF
MSTRG.665	SE
MSTRG.676	A3
MSTRG.676	RI
MSTRG.678	A5
MSTRG.679	A3
MSTRG.683	A3
MSTRG.683	RI
MSTRG.685	RI
MSTRG.691	A3
MSTRG.691	A5
MSTRG.691	RI
MSTRG.696	A3
MSTRG.696	RI
MSTRG.698	RI
MSTRG.699	A3
MSTRG.702	A5
MSTRG.702	AF
MSTRG.702	MX
MSTRG.703	A3
MSTRG.703	A5
MSTRG.703	RI
MSTRG.703	SE
MSTRG.707	A3
MSTRG.707	A5
MSTRG.710	A3
MSTRG.710	A5
MSTRG.715	A3
MSTRG.715	AF
MSTRG.715	SE
MSTRG.718	A3
MSTRG.721	AF
MSTRG.721	RI
MSTRG.724	A3
MSTRG.727	A3
MSTRG.727	A5
MSTRG.727	AF
MSTRG.727	RI
MSTRG.727	SE
MSTRG.729	A3
MSTRG.729	A5
MSTRG.729	AF
MSTRG.729	RI
MSTRG.734	RI
MSTRG.736	A3
MSTRG.736	A5
MSTRG.737	RI
MSTRG.746	SE
MSTRG.750	A3
MSTRG.751	SE
MSTRG.752	A3
MSTRG.752	RI
MSTRG.753	A3
MSTRG.753	A5
MSTRG.753	RI
MSTRG.753	SE
MSTRG.754	A5
MSTRG.757	AF
MSTRG.757	RI
MSTRG.760	A3
MSTRG.760	A5
MSTRG.760	RI
MSTRG.760	SE
MSTRG.768	A3
MSTRG.768	A5
MSTRG.769	A5
MSTRG.777	A3
MSTRG.781	AL
MSTRG.782	A3
MSTRG.783	AF
MSTRG.784	A3
MSTRG.784	RI
MSTRG.784	SE
MSTRG.786	A3
MSTRG.786	A5
MSTRG.786	RI
MSTRG.788	A3
MSTRG.788	A5
MSTRG.796	A3
MSTRG.797	AF
MSTRG.800	A3
MSTRG.800	A5
MSTRG.800	RI
MSTRG.805	A5
MSTRG.805	RI
MSTRG.806	AF
MSTRG.808	A3
MSTRG.810	A3
MSTRG.810	RI
MSTRG.818	A3
MSTRG.818	RI
MSTRG.818	SE
MSTRG.822	A3
MSTRG.834	RI
MSTRG.835	RI
MSTRG.836	RI
MSTRG.837	RI
MSTRG.838	RI
MSTRG.839	A3
MSTRG.841	A5
MSTRG.845	A3
MSTRG.845	AF
MSTRG.845	RI
MSTRG.845	SE
MSTRG.848	A3
MSTRG.848	A5
MSTRG.848	RI
MSTRG.848	SE
MSTRG.853	A3
MSTRG.853	RI
MSTRG.853	SE
MSTRG.854	A3
MSTRG.854	A5
MSTRG.854	SE
MSTRG.856	A3
MSTRG.860	A3
MSTRG.861	A3
MSTRG.862	A3
MSTRG.862	A5
MSTRG.864	SE
MSTRG.869	A5
MSTRG.869	RI
MSTRG.894	A3
MSTRG.894	RI
MSTRG.894	SE
MSTRG.895	A3
MSTRG.895	RI
MSTRG.901	A3
MSTRG.902	AL
MSTRG.905	A5
MSTRG.909	A3
MSTRG.909	A5
MSTRG.912	A3
MSTRG.921	A3
MSTRG.921	A5
MSTRG.922	A3
MSTRG.922	A5
MSTRG.922	RI
MSTRG.922	SE
MSTRG.924	A3
MSTRG.924	SE
MSTRG.930	A3
MSTRG.930	SE
MSTRG.936	A3
MSTRG.936	A5
MSTRG.936	SE
MSTRG.940	A3
MSTRG.940	RI
MSTRG.947	A3
MSTRG.952	RI
MSTRG.954	A3
MSTRG.954	A5
MSTRG.957	SE
MSTRG.958	A3
MSTRG.958	RI
MSTRG.960	A5
MSTRG.960	RI
MSTRG.962	RI
MSTRG.964	A3
MSTRG.966	A3
MSTRG.966	SE
MSTRG.969	A5
MSTRG.970	A5
MSTRG.970	RI
MSTRG.971	A3
MSTRG.971	A5
MSTRG.971	RI
MSTRG.981	A3
MSTRG.985	AF
MSTRG.987	A3
MSTRG.987	SE
MSTRG.988	A5
MSTRG.991	A3
MSTRG.994	SE
MSTRG.996	A3
MSTRG.996	A5
MSTRG.996	AL
MSTRG.996	SE
MSTRG.999	AF
MSTRG.999	SE
MSTRG.1000	A3
MSTRG.1000	A5
MSTRG.1002	A3
MSTRG.1002	AL
MSTRG.1002	RI
MSTRG.1007	A5
MSTRG.1007	RI
MSTRG.1007	SE
MSTRG.1008	A3
MSTRG.1008	A5
MSTRG.1008	MX
MSTRG.1008	RI
MSTRG.1008	SE
MSTRG.1009	A3
MSTRG.1009	A5
MSTRG.1009	AF
MSTRG.1009	SE
MSTRG.1010	SE
MSTRG.1011	A5
MSTRG.1011	RI
MSTRG.1011	SE
MSTRG.1019	A3
MSTRG.1019	A5
MSTRG.1019	SE
MSTRG.1023	A3
MSTRG.1023	RI
MSTRG.1028	RI
MSTRG.1030	A5
MSTRG.1031	A3
MSTRG.1033	SE
MSTRG.1035	A3
MSTRG.1035	A5
MSTRG.1042	SE
MSTRG.1044	A5
MSTRG.1044	RI
MSTRG.1044	SE
MSTRG.1045	A3
MSTRG.1046	A3
MSTRG.1046	AF
MSTRG.1046	AL
MSTRG.1046	SE
MSTRG.1053	A3
MSTRG.1053	A5
MSTRG.1055	A5
MSTRG.1055	RI
MSTRG.1055	SE
MSTRG.1057	SE
MSTRG.1058	AL
MSTRG.1060	A3
MSTRG.1060	A5
MSTRG.1061	AL
MSTRG.1062	AF
MSTRG.1064	AF
MSTRG.1072	A3
MSTRG.1072	RI
MSTRG.1075	RI
MSTRG.1075	SE
MSTRG.1077	A5
MSTRG.1078	RI
MSTRG.1080	SE
MSTRG.1081	RI
MSTRG.1082	A3
MSTRG.1083	RI
MSTRG.1083	SE
MSTRG.1087	A5
MSTRG.1088	RI
MSTRG.1089	A5
MSTRG.1089	RI
MSTRG.1090	SE
MSTRG.1092	A5
MSTRG.1094	A3
MSTRG.1094	A5
MSTRG.1094	RI
MSTRG.1098	A5
MSTRG.1098	MX
MSTRG.1104	A3
MSTRG.1104	RI
MSTRG.1111	A3
MSTRG.1111	A5
MSTRG.1111	RI
MSTRG.1118	A3
MSTRG.1118	RI
MSTRG.1124	A3
MSTRG.1124	RI
MSTRG.1126	A3
MSTRG.1126	A5
MSTRG.1126	RI
MSTRG.1126	SE
MSTRG.1127	RI
MSTRG.1127	SE
MSTRG.1129	A3
MSTRG.1129	A5
MSTRG.1130	A3
MSTRG.1130	A5
MSTRG.1130	RI
MSTRG.1130	SE
MSTRG.1131	AL
MSTRG.1131	SE
MSTRG.1132	A3
MSTRG.1132	A5
MSTRG.1132	RI
MSTRG.1132	SE
MSTRG.1133	A3
MSTRG.1133	A5
MSTRG.1133	AF
MSTRG.1133	RI
MSTRG.1133	SE
MSTRG.1134	A3
MSTRG.1134	A5
MSTRG.1134	RI
MSTRG.1135	A3
MSTRG.1135	AF
MSTRG.1138	A3
MSTRG.1144	AL
MSTRG.1145	RI
MSTRG.1148	AF
MSTRG.1148	MX
MSTRG.1150	A5
MSTRG.1151	RI
MSTRG.1151	SE
MSTRG.1152	A5
MSTRG.1154	RI
MSTRG.1156	AL
MSTRG.1158	A5
MSTRG.1159	A5
MSTRG.1161	A5
MSTRG.1161	AF
MSTRG.1161	SE
MSTRG.1162	A3
MSTRG.1162	SE
MSTRG.1166	A3
MSTRG.1166	A5
MSTRG.1167	RI
MSTRG.1169	A3
MSTRG.1171	A3
MSTRG.1173	A3
MSTRG.1173	RI
MSTRG.1175	A3
MSTRG.1177	RI
MSTRG.1178	A3
MSTRG.1178	RI
MSTRG.1181	AL
MSTRG.1197	A3
MSTRG.1200	A3
MSTRG.1200	RI
MSTRG.1201	A3
MSTRG.1201	A5
MSTRG.1201	RI
MSTRG.1202	RI
MSTRG.1205	A3
MSTRG.1205	A5
MSTRG.1210	A3
MSTRG.1210	RI
MSTRG.1210	SE
MSTRG.1211	AF
MSTRG.1211	SE
MSTRG.1212	A3
MSTRG.1212	SE
MSTRG.1216	RI
MSTRG.1217	A3
MSTRG.1218	A3
MSTRG.1221	RI
MSTRG.1231	A5
MSTRG.1232	A5
MSTRG.1232	RI
MSTRG.1232	SE
MSTRG.1233	SE
MSTRG.1238	A3
MSTRG.1238	RI
MSTRG.1240	RI
MSTRG.1241	A3
MSTRG.1241	A5
MSTRG.1244	A3
MSTRG.1244	RI
MSTRG.1245	A5
MSTRG.1245	RI
MSTRG.1245	SE
MSTRG.1247	A3
MSTRG.1247	A5
MSTRG.1248	RI
MSTRG.1251	A3
MSTRG.1251	RI
MSTRG.1251	SE
MSTRG.1252	A3
MSTRG.1252	A5
MSTRG.1252	RI
MSTRG.1253	A5
MSTRG.1253	RI
MSTRG.1254	A5
MSTRG.1254	SE
MSTRG.1255	A3
MSTRG.1255	SE
MSTRG.1256	A3
MSTRG.1256	AF
MSTRG.1256	RI
MSTRG.1256	SE
MSTRG.1258	SE
MSTRG.1259	A3
MSTRG.1261	A3
MSTRG.1261	RI
MSTRG.1261	SE
MSTRG.1263	A5
MSTRG.1264	SE
MSTRG.1272	A3
MSTRG.1272	A5
MSTRG.1272	RI
MSTRG.1272	SE
MSTRG.1276	A3
MSTRG.1276	SE
MSTRG.1277	A3
MSTRG.1280	A3
MSTRG.1280	SE
MSTRG.1281	A3
MSTRG.1281	A5
MSTRG.1284	A3
MSTRG.1287	A5
MSTRG.1295	A3
MSTRG.1295	A5
MSTRG.1295	SE
MSTRG.1298	A5
MSTRG.1300	A3
MSTRG.1301	RI
MSTRG.1301	SE
MSTRG.1302	AL
MSTRG.1302	SE
MSTRG.1306	A3
MSTRG.1311	A3
MSTRG.1311	SE
MSTRG.1315	A5
MSTRG.1316	A3
MSTRG.1318	A3
MSTRG.1318	RI
MSTRG.1319	A3
MSTRG.1320	A3
MSTRG.1320	SE
MSTRG.1323	AF
MSTRG.1324	A5
MSTRG.1326	A3
MSTRG.1326	A5
MSTRG.1326	SE
MSTRG.1330	A3
MSTRG.1335	A3
MSTRG.1340	A3
MSTRG.1340	A5
MSTRG.1341	A5
MSTRG.1341	RI
MSTRG.1342	AF
MSTRG.1344	A3
MSTRG.1344	RI
MSTRG.1349	A3
MSTRG.1349	A5
MSTRG.1351	RI
MSTRG.1353	A3
MSTRG.1353	RI
MSTRG.1353	SE
MSTRG.1355	RI
MSTRG.1356	A3
MSTRG.1356	A5
MSTRG.1356	AF
MSTRG.1356	AL
MSTRG.1356	SE
MSTRG.1358	A3
MSTRG.1358	A5
MSTRG.1358	RI
MSTRG.1358	SE
MSTRG.1359	A5
MSTRG.1361	A5
MSTRG.1363	A5
MSTRG.1363	RI
MSTRG.1366	A3
MSTRG.1374	A3
MSTRG.1374	A5
MSTRG.1375	SE
MSTRG.1387	A3
MSTRG.1387	SE
MSTRG.1390	A3
MSTRG.1391	RI
MSTRG.1395	A3
MSTRG.1395	RI
MSTRG.1395	SE
MSTRG.1397	A3
MSTRG.1397	RI
MSTRG.1399	A3
MSTRG.1399	MX
MSTRG.1402	A3
MSTRG.1402	A5
MSTRG.1402	RI
MSTRG.1402	SE
MSTRG.1404	A3
MSTRG.1408	A3
MSTRG.1408	A5
MSTRG.1408	RI
MSTRG.1408	SE
MSTRG.1409	RI
MSTRG.1410	RI
MSTRG.1410	SE
MSTRG.1413	A3
MSTRG.1414	A3
MSTRG.1417	A3
MSTRG.1417	A5
MSTRG.1417	SE
MSTRG.1419	A3
MSTRG.1419	A5
MSTRG.1419	SE
MSTRG.1420	A3
MSTRG.1420	A5
MSTRG.1425	A5
MSTRG.1425	AF
MSTRG.1429	SE
MSTRG.1433	A5
MSTRG.1433	AF
MSTRG.1433	SE
MSTRG.1434	A5
MSTRG.1434	AF
MSTRG.1434	RI
MSTRG.1434	SE
MSTRG.1439	A3
MSTRG.1439	A5
MSTRG.1439	RI
MSTRG.1440	A3
MSTRG.1440	A5
MSTRG.1440	RI
MSTRG.1441	AF
MSTRG.1441	RI
MSTRG.1442	SE
MSTRG.1444	A3
MSTRG.1445	RI
MSTRG.1448	A3
MSTRG.1448	A5
MSTRG.1448	AF
MSTRG.1448	RI
MSTRG.1450	RI
MSTRG.1459	SE
MSTRG.1469	A3
MSTRG.1469	RI
MSTRG.1470	AL
MSTRG.1470	RI
MSTRG.1476	RI
MSTRG.1476	SE
MSTRG.1478	A3
MSTRG.1482	A3
MSTRG.1487	A3
MSTRG.1487	AL
MSTRG.1488	A3
MSTRG.1488	A5
MSTRG.1488	RI
MSTRG.1488	SE
MSTRG.1490	A5
MSTRG.1490	RI
MSTRG.1491	A5
MSTRG.1491	RI
MSTRG.1498	A3
MSTRG.1498	A5
MSTRG.1498	RI
MSTRG.1499	A3
MSTRG.1499	A5
MSTRG.1499	RI
MSTRG.1499	SE
MSTRG.1500	RI
MSTRG.1500	SE
MSTRG.1501	AF
MSTRG.1502	A3
MSTRG.1502	SE
MSTRG.1508	RI
MSTRG.1513	A3
MSTRG.1517	A3
MSTRG.1521	A5
MSTRG.1521	AL
MSTRG.1521	MX
MSTRG.1521	RI
MSTRG.1527	RI
MSTRG.1531	A5
MSTRG.1539	A5
MSTRG.1539	RI
MSTRG.1542	A3
MSTRG.1542	RI
MSTRG.1543	AF
MSTRG.1545	A3
MSTRG.1547	A3
MSTRG.1547	A5
MSTRG.1547	RI
MSTRG.1553	A3
MSTRG.1553	A5
MSTRG.1557	A5
MSTRG.1557	RI
MSTRG.1557	SE
MSTRG.1559	SE
MSTRG.1560	A5
MSTRG.1560	RI
MSTRG.1561	A3
MSTRG.1561	RI
MSTRG.1561	SE
MSTRG.1564	A3
MSTRG.1564	A5
MSTRG.1564	AF
MSTRG.1564	RI
MSTRG.1564	SE
MSTRG.1565	A3
MSTRG.1567	A3
MSTRG.1567	A5
MSTRG.1567	SE
MSTRG.1573	A3
MSTRG.1573	RI
MSTRG.1575	A3
MSTRG.1575	A5
MSTRG.1575	SE
MSTRG.1576	A5
MSTRG.1577	A3
MSTRG.1578	A3
MSTRG.1578	A5
MSTRG.1579	A3
MSTRG.1579	RI
MSTRG.1590	A3
MSTRG.1590	RI
MSTRG.1590	SE
MSTRG.1594	A3
MSTRG.1594	SE
MSTRG.1598	A3
MSTRG.1598	A5
MSTRG.1598	AF
MSTRG.1598	RI
MSTRG.1599	SE
MSTRG.1601	A3
MSTRG.1601	RI
MSTRG.1603	MX
MSTRG.1605	A3
MSTRG.1605	RI
MSTRG.1605	SE
MSTRG.1606	A5
MSTRG.1606	AF
MSTRG.1606	SE
MSTRG.1611	A3
MSTRG.1612	A5
MSTRG.1613	A5
MSTRG.1613	RI
MSTRG.1616	A3
MSTRG.1617	A3
MSTRG.1617	AF
MSTRG.1618	A3
MSTRG.1618	A5
MSTRG.1618	AL
MSTRG.1618	SE
MSTRG.1624	AL
MSTRG.1625	A3
MSTRG.1625	A5
MSTRG.1625	RI
MSTRG.1625	SE
MSTRG.1626	A3
MSTRG.1626	A5
MSTRG.1626	RI
MSTRG.1626	SE
MSTRG.1627	A3
MSTRG.1627	A5
MSTRG.1627	RI
MSTRG.1627	SE
MSTRG.1630	A5
MSTRG.1631	A5
MSTRG.1631	RI
MSTRG.1634	A5
MSTRG.1635	A3
MSTRG.1635	A5
MSTRG.1635	RI
MSTRG.1638	SE
MSTRG.1646	A3
MSTRG.1646	A5
MSTRG.1650	A5
MSTRG.1651	A3
MSTRG.1651	SE
MSTRG.1657	A5
MSTRG.1658	A3
MSTRG.1659	A3
MSTRG.1659	A5
MSTRG.1659	RI
MSTRG.1662	A3
MSTRG.1664	A3
MSTRG.1664	A5
MSTRG.1664	AF
MSTRG.1664	RI
MSTRG.1664	SE
MSTRG.1665	A5
MSTRG.1666	A5
MSTRG.1666	RI
MSTRG.1666	SE
MSTRG.1667	RI
MSTRG.1668	A3
MSTRG.1669	A3
MSTRG.1669	A5
MSTRG.1671	A5
MSTRG.1671	RI
MSTRG.1673	A3
MSTRG.1673	A5
MSTRG.1673	SE
MSTRG.1678	A3
MSTRG.1679	A5
MSTRG.1680	RI
MSTRG.1685	A3
MSTRG.1685	RI
MSTRG.1688	A3
MSTRG.1688	A5
MSTRG.1688	AL
MSTRG.1688	RI
MSTRG.1688	SE
MSTRG.1690	A5
MSTRG.1694	A3
MSTRG.1695	A3
MSTRG.1705	RI
MSTRG.1705	SE
MSTRG.1706	SE
MSTRG.1709	A5
MSTRG.1709	RI
MSTRG.1722	A5
MSTRG.1722	SE
MSTRG.1728	RI
MSTRG.1731	A3
MSTRG.1732	RI
MSTRG.1746	A3
MSTRG.1746	A5
MSTRG.1746	SE
MSTRG.1748	A3
MSTRG.1748	SE
MSTRG.1749	A3
MSTRG.1749	RI
MSTRG.1749	SE
MSTRG.1750	AF
MSTRG.1755	A3
MSTRG.1757	A5
MSTRG.1761	RI
MSTRG.1764	A3
MSTRG.1764	A5
MSTRG.1764	SE
MSTRG.1767	AL
MSTRG.1772	A5
MSTRG.1772	RI
MSTRG.1772	SE
MSTRG.1773	SE
MSTRG.1782	A3
MSTRG.1782	A5
MSTRG.1782	RI
MSTRG.1782	SE
MSTRG.1797	A3
MSTRG.1797	A5
MSTRG.1797	RI
MSTRG.1797	SE
MSTRG.1798	A3
MSTRG.1798	A5
MSTRG.1798	RI
MSTRG.1798	SE
MSTRG.1799	RI
MSTRG.1800	A3
MSTRG.1800	RI
MSTRG.1804	A3
MSTRG.1804	A5
MSTRG.1804	RI
MSTRG.1809	SE
MSTRG.1810	A5
MSTRG.1810	RI
MSTRG.1810	SE
MSTRG.1815	A5
MSTRG.1821	A3
MSTRG.1821	RI
MSTRG.1823	RI
MSTRG.1825	A3
MSTRG.1826	A3
MSTRG.1829	A3
MSTRG.1831	RI
MSTRG.1833	A3
MSTRG.1833	RI
MSTRG.1837	A5
MSTRG.1837	AF
MSTRG.1838	A3
MSTRG.1839	A3
MSTRG.1839	A5
MSTRG.1839	RI
MSTRG.1839	SE
MSTRG.1842	A5
MSTRG.1842	AF
MSTRG.1846	A3
MSTRG.1851	A3
MSTRG.1851	SE
MSTRG.1853	A5
MSTRG.1856	RI
MSTRG.1857	A3
MSTRG.1858	A3
MSTRG.1858	AL
MSTRG.1858	RI
MSTRG.1862	A3
MSTRG.1862	AF
MSTRG.1862	RI
MSTRG.1863	A5
MSTRG.1863	RI
MSTRG.1867	A5
MSTRG.1867	RI
MSTRG.1869	A5
MSTRG.1869	SE
MSTRG.1872	A3
MSTRG.1875	SE
MSTRG.1876	A3
MSTRG.1877	A5
MSTRG.1877	RI
MSTRG.1881	A3
MSTRG.1882	A5
MSTRG.1882	AL
MSTRG.1885	A5
MSTRG.1889	A3
MSTRG.1889	SE
MSTRG.1890	A3
MSTRG.1890	A5
MSTRG.1890	RI
MSTRG.1890	SE
MSTRG.1892	SE
MSTRG.1893	A3
MSTRG.1896	A3
MSTRG.1898	A3
MSTRG.1898	A5
MSTRG.1901	A3
MSTRG.1901	A5
MSTRG.1901	RI
MSTRG.1902	A3
MSTRG.1902	AF
MSTRG.1902	SE
MSTRG.1903	A3
MSTRG.1906	RI
MSTRG.1911	A3
MSTRG.1911	A5
MSTRG.1915	A3
MSTRG.1916	RI
MSTRG.1920	A3
MSTRG.1920	A5
MSTRG.1926	A3
MSTRG.1926	A5
MSTRG.1926	RI
MSTRG.1929	A3
MSTRG.1929	RI
MSTRG.1930	A3
MSTRG.1931	RI
MSTRG.1936	A5
MSTRG.1936	RI
MSTRG.1937	A5
MSTRG.1937	SE
MSTRG.1944	A3
MSTRG.1944	RI
MSTRG.1944	SE
MSTRG.1949	A3
MSTRG.1949	RI
MSTRG.1955	A3
MSTRG.1955	A5
MSTRG.1959	AF
MSTRG.1960	RI
MSTRG.1961	A5
MSTRG.1968	A3
MSTRG.1968	A5
MSTRG.1969	A3
MSTRG.1969	RI
MSTRG.1972	RI
MSTRG.1973	MX
MSTRG.1973	RI
MSTRG.1974	A3
MSTRG.1974	RI
MSTRG.1982	A5
MSTRG.1982	RI
MSTRG.1984	A5
MSTRG.1988	A5
MSTRG.1988	RI
MSTRG.1989	A3
MSTRG.1997	RI
MSTRG.1998	A3
MSTRG.2002	A3
MSTRG.2005	A3
MSTRG.2005	A5
MSTRG.2005	RI
MSTRG.2005	SE
MSTRG.2008	A3
MSTRG.2008	SE
MSTRG.2011	A3
MSTRG.2011	RI
MSTRG.2012	A3
MSTRG.2016	A3
MSTRG.2027	A5
MSTRG.2027	MX
MSTRG.2030	AL
MSTRG.2031	A3
MSTRG.2032	A3
MSTRG.2037	AL
MSTRG.2039	RI
MSTRG.2047	A3
MSTRG.2047	A5
MSTRG.2047	RI
MSTRG.2047	SE
MSTRG.2050	RI
MSTRG.2051	A3
MSTRG.2051	A5
MSTRG.2051	RI
MSTRG.2051	SE
MSTRG.2052	A3
MSTRG.2052	RI
MSTRG.2053	RI
MSTRG.2054	A3
MSTRG.2054	A5
MSTRG.2054	RI
MSTRG.2069	RI
MSTRG.2074	A3
MSTRG.2074	RI
MSTRG.2077	A3
MSTRG.2077	A5
MSTRG.2077	AF
MSTRG.2077	SE
MSTRG.2078	A3
MSTRG.2080	A3
MSTRG.2080	AL
MSTRG.2082	A3
MSTRG.2082	A5
MSTRG.2082	AF
MSTRG.2082	AL
MSTRG.2082	SE
MSTRG.2087	A3
MSTRG.2087	A5
MSTRG.2087	AL
MSTRG.2089	A3
MSTRG.2089	SE
MSTRG.2091	AF
MSTRG.2093	AF
MSTRG.2096	A3
MSTRG.2105	A5
MSTRG.2107	A5
MSTRG.2108	A3
MSTRG.2112	A3
MSTRG.2114	A3
MSTRG.2115	A3
MSTRG.2115	A5
MSTRG.2115	RI
MSTRG.2118	RI
MSTRG.2119	A3
MSTRG.2119	A5
MSTRG.2120	A3
MSTRG.2120	A5
MSTRG.2120	RI
MSTRG.2120	SE
MSTRG.2124	RI
MSTRG.2127	AF
MSTRG.2131	A5
MSTRG.2131	RI
MSTRG.2134	A3
MSTRG.2134	SE
MSTRG.2138	A3
MSTRG.2139	A3
MSTRG.2139	AF
MSTRG.2139	RI
MSTRG.2144	A3
MSTRG.2146	AL
MSTRG.2153	A5
MSTRG.2157	RI
MSTRG.2158	A3
MSTRG.2158	RI
MSTRG.2158	SE
MSTRG.2163	A3
MSTRG.2163	A5
MSTRG.2163	AF
MSTRG.2163	AL
MSTRG.2163	RI
MSTRG.2167	MX
MSTRG.2167	RI
MSTRG.2167	SE
MSTRG.2168	AF
MSTRG.2169	A5
MSTRG.2169	AF
MSTRG.2169	MX
MSTRG.2171	RI
MSTRG.2172	SE
MSTRG.2174	A3
MSTRG.2174	AF
MSTRG.2176	SE
MSTRG.2177	A5
MSTRG.2177	RI
MSTRG.2180	RI
MSTRG.2182	SE
MSTRG.2184	RI
MSTRG.2186	A3
MSTRG.2186	RI
MSTRG.2187	RI
MSTRG.2188	AF
MSTRG.2192	A3
MSTRG.2202	AL
MSTRG.2203	A3
MSTRG.2203	A5
MSTRG.2206	A3
MSTRG.2206	A5
MSTRG.2206	RI
MSTRG.2207	A3
MSTRG.2213	A3
MSTRG.2215	RI
MSTRG.2217	A3
MSTRG.2219	A3
MSTRG.2219	A5
MSTRG.2219	RI
MSTRG.2220	RI
MSTRG.2228	A5
MSTRG.2235	A3
MSTRG.2235	AL
MSTRG.2238	RI
MSTRG.2239	A3
MSTRG.2240	RI
MSTRG.2241	RI
MSTRG.2242	AL
MSTRG.2244	A3
MSTRG.2244	RI
MSTRG.2245	A3
MSTRG.2250	RI
MSTRG.2255	RI
MSTRG.2260	A3
MSTRG.2264	A5
MSTRG.2266	A3
MSTRG.2266	A5
MSTRG.2266	RI
MSTRG.2266	SE
MSTRG.2269	A5
MSTRG.2269	RI
MSTRG.2271	A3
MSTRG.2275	A3
MSTRG.2275	SE
MSTRG.2276	A3
MSTRG.2280	A3
MSTRG.2280	RI
MSTRG.2281	A3
MSTRG.2281	RI
MSTRG.2283	A3
MSTRG.2283	RI
MSTRG.2285	A3
MSTRG.2286	A3
MSTRG.2286	A5
MSTRG.2287	A3
MSTRG.2288	A3
MSTRG.2288	MX
MSTRG.2288	SE
MSTRG.2289	A3
MSTRG.2290	A5
MSTRG.2295	A5
MSTRG.2298	A3
MSTRG.2299	A5
MSTRG.2299	RI
MSTRG.2300	SE
MSTRG.2301	A3
MSTRG.2302	A3
MSTRG.2303	A3
MSTRG.2303	RI
MSTRG.2306	A5
MSTRG.2306	AF
MSTRG.2308	AL
MSTRG.2309	A3
MSTRG.2309	A5
MSTRG.2309	RI
MSTRG.2312	A5
MSTRG.2312	SE
MSTRG.2313	RI
MSTRG.2314	A3
MSTRG.2314	A5
MSTRG.2314	RI
MSTRG.2317	RI
MSTRG.2320	A3
MSTRG.2322	A3
MSTRG.2324	A3
MSTRG.2325	RI
MSTRG.2326	RI
MSTRG.2328	A3
MSTRG.2328	A5
MSTRG.2328	SE
MSTRG.2329	A3
MSTRG.2329	RI
MSTRG.2331	A3
MSTRG.2331	A5
MSTRG.2331	RI
MSTRG.2336	A3
MSTRG.2338	A3
MSTRG.2339	A3
MSTRG.2339	RI
MSTRG.2339	SE
MSTRG.2341	RI
MSTRG.2346	A3
MSTRG.2346	AL
MSTRG.2349	A3
MSTRG.2351	A5
MSTRG.2351	SE
MSTRG.2353	A3
MSTRG.2353	SE
MSTRG.2356	A3
MSTRG.2356	A5
MSTRG.2356	RI
MSTRG.2357	A5
MSTRG.2357	RI
MSTRG.2359	A3
MSTRG.2359	A5
MSTRG.2359	RI
MSTRG.2359	SE
MSTRG.2360	A3
MSTRG.2360	A5
MSTRG.2363	RI
MSTRG.2366	A3
MSTRG.2366	A5
MSTRG.2367	A5
MSTRG.2368	A3
MSTRG.2368	SE
MSTRG.2369	A3
MSTRG.2369	A5
MSTRG.2369	RI
MSTRG.2369	SE
MSTRG.2370	A5
MSTRG.2371	SE
MSTRG.2375	SE
MSTRG.2377	A5
MSTRG.2382	A3
MSTRG.2383	A3
MSTRG.2383	RI
MSTRG.2384	A3
MSTRG.2385	A3
MSTRG.2385	A5
MSTRG.2385	RI
MSTRG.2386	A3
MSTRG.2386	A5
MSTRG.2387	SE
MSTRG.2392	SE
MSTRG.2393	A3
MSTRG.2393	A5
MSTRG.2393	SE
MSTRG.2395	A3
MSTRG.2396	RI
MSTRG.2401	A3
MSTRG.2401	A5
MSTRG.2405	A5
MSTRG.2405	RI
MSTRG.2405	SE
MSTRG.2406	AF
MSTRG.2407	A5
MSTRG.2407	RI
MSTRG.2430	SE
MSTRG.2433	A5
MSTRG.2433	RI
MSTRG.2436	A3
MSTRG.2436	RI
MSTRG.2436	SE
MSTRG.2440	A3
MSTRG.2441	A3
MSTRG.2441	A5
MSTRG.2441	AL
MSTRG.2441	RI
MSTRG.2441	SE
MSTRG.2442	A3
MSTRG.2446	A3
MSTRG.2447	AF
MSTRG.2448	A3
MSTRG.2448	AF
MSTRG.2453	RI
MSTRG.2454	RI
MSTRG.2455	RI
MSTRG.2456	A3
MSTRG.2456	A5
MSTRG.2456	RI
MSTRG.2458	A3
MSTRG.2459	AF
MSTRG.2460	A3
MSTRG.2460	A5
MSTRG.2465	A5
MSTRG.2465	SE
MSTRG.2469	A3
MSTRG.2469	A5
MSTRG.2469	RI
MSTRG.2470	A3
MSTRG.2470	RI
MSTRG.2471	A3
MSTRG.2471	RI
MSTRG.2478	A3
MSTRG.2479	A3
MSTRG.2479	A5
MSTRG.2482	RI
MSTRG.2482	SE
MSTRG.2483	A5
MSTRG.2483	AF
MSTRG.2483	RI
MSTRG.2483	SE
MSTRG.2485	A3
MSTRG.2485	A5
MSTRG.2485	SE
MSTRG.2493	A3
MSTRG.2493	A5
MSTRG.2493	AF
MSTRG.2493	RI
MSTRG.2495	A3
MSTRG.2496	A5
MSTRG.2496	SE
MSTRG.2499	RI
MSTRG.2500	A3
MSTRG.2500	SE
MSTRG.2506	A3
MSTRG.2508	A3
MSTRG.2508	AL
MSTRG.2509	A3
MSTRG.2509	A5
MSTRG.2509	SE
MSTRG.2510	A3
MSTRG.2510	RI
MSTRG.2511	A3
MSTRG.2511	A5
MSTRG.2511	AF
MSTRG.2514	A5
MSTRG.2515	RI
MSTRG.2523	AF
MSTRG.2523	RI
MSTRG.2523	SE
MSTRG.2524	A3
MSTRG.2524	AF
MSTRG.2524	AL
MSTRG.2525	A3
MSTRG.2525	A5
MSTRG.2525	AL
MSTRG.2525	MX
MSTRG.2525	SE
MSTRG.2528	AL
MSTRG.2530	A3
MSTRG.2536	A3
MSTRG.2536	RI
MSTRG.2536	SE
MSTRG.2537	A3
MSTRG.2537	A5
MSTRG.2540	A5
MSTRG.2540	RI
MSTRG.2540	SE
MSTRG.2542	A3
MSTRG.2545	RI
MSTRG.2546	RI
MSTRG.2547	A5
MSTRG.2547	RI
MSTRG.2548	A5
MSTRG.2557	RI
MSTRG.2558	A5
MSTRG.2558	AF
MSTRG.2558	RI
MSTRG.2558	SE
MSTRG.2559	A3
MSTRG.2559	A5
MSTRG.2559	RI
MSTRG.2559	SE
MSTRG.2563	A5
MSTRG.2563	RI
MSTRG.2564	A3
MSTRG.2567	SE
MSTRG.2568	SE
MSTRG.2569	A3
MSTRG.2569	RI
MSTRG.2569	SE
MSTRG.2572	A3
MSTRG.2574	A5
MSTRG.2577	A5
MSTRG.2581	A3
MSTRG.2581	A5
MSTRG.2581	RI
MSTRG.2581	SE
MSTRG.2583	A3
MSTRG.2584	A3
MSTRG.2585	A3
MSTRG.2585	MX
MSTRG.2585	RI
MSTRG.2587	A3
MSTRG.2592	A3
MSTRG.2592	AF
MSTRG.2592	RI
MSTRG.2593	A3
MSTRG.2593	A5
MSTRG.2593	SE
MSTRG.2594	A3
MSTRG.2595	A5
MSTRG.2597	A3
MSTRG.2597	A5
MSTRG.2597	RI
MSTRG.2597	SE
MSTRG.2598	A3
MSTRG.2598	A5
MSTRG.2602	A3
MSTRG.2602	RI
MSTRG.2603	A3
MSTRG.2603	A5
MSTRG.2603	AF
MSTRG.2603	RI
MSTRG.2604	A3
MSTRG.2605	RI
MSTRG.2606	A3
MSTRG.2606	AF
MSTRG.2606	AL
MSTRG.2606	RI
MSTRG.2606	SE
MSTRG.2608	A5
MSTRG.2611	A5
MSTRG.2613	A3
MSTRG.2613	A5
MSTRG.2613	RI
MSTRG.2614	A3
MSTRG.2620	AF
MSTRG.2621	A3
MSTRG.2621	RI
MSTRG.2622	SE
MSTRG.2623	RI
MSTRG.2625	AL
MSTRG.2626	A5
MSTRG.2626	AF
MSTRG.2626	MX
MSTRG.2626	RI
MSTRG.2629	A3
MSTRG.2631	AL
MSTRG.2631	SE
MSTRG.2633	A3
MSTRG.2633	SE
MSTRG.2636	A3
MSTRG.2638	A3
MSTRG.2638	A5
MSTRG.2642	A3
MSTRG.2642	A5
MSTRG.2642	RI
MSTRG.2647	A3
MSTRG.2649	A3
MSTRG.2649	A5
MSTRG.2650	RI
MSTRG.2651	SE
MSTRG.2658	AF
MSTRG.2658	MX
MSTRG.2661	RI
MSTRG.2662	AF
MSTRG.2662	RI
MSTRG.2665	A3
MSTRG.2665	A5
MSTRG.2665	AF
MSTRG.2665	RI
MSTRG.2665	SE
MSTRG.2666	SE
MSTRG.2669	RI
MSTRG.2673	RI
MSTRG.2674	A3
MSTRG.2674	RI
MSTRG.2677	RI
MSTRG.2678	A3
MSTRG.2678	RI
MSTRG.2679	A3
MSTRG.2679	RI
MSTRG.2680	A3
MSTRG.2680	RI
MSTRG.2683	A3
MSTRG.2684	A5
MSTRG.2684	RI
MSTRG.2685	A3
MSTRG.2685	A5
MSTRG.2685	RI
MSTRG.2686	A5
MSTRG.2686	RI
MSTRG.2689	A5
MSTRG.2689	RI
MSTRG.2694	A5
MSTRG.2694	RI
MSTRG.2703	A3
MSTRG.2710	AL
MSTRG.2722	A3
MSTRG.2722	A5
MSTRG.2722	RI
MSTRG.2722	SE
MSTRG.2733	A3
MSTRG.2733	A5
MSTRG.2733	AL
MSTRG.2733	RI
MSTRG.2733	SE
MSTRG.2734	A3
MSTRG.2734	RI
MSTRG.2737	SE
MSTRG.2742	A5
MSTRG.2750	A3
MSTRG.2752	A3
MSTRG.2752	RI
MSTRG.2764	A3
MSTRG.2764	RI
MSTRG.2765	SE
MSTRG.2769	SE
MSTRG.2770	A5
MSTRG.2773	A5
MSTRG.2773	MX
MSTRG.2773	RI
MSTRG.2773	SE
MSTRG.2774	A3
MSTRG.2776	A3
MSTRG.2776	A5
MSTRG.2776	MX
MSTRG.2776	RI
MSTRG.2776	SE
MSTRG.2781	A3
MSTRG.2786	AL
MSTRG.2786	RI
MSTRG.2793	RI
MSTRG.2793	SE
MSTRG.2797	A5
MSTRG.2797	RI
MSTRG.2797	SE
MSTRG.2803	A3
MSTRG.2803	AL
MSTRG.2803	SE
MSTRG.2804	A3
MSTRG.2804	A5
MSTRG.2804	SE
MSTRG.2807	A3
MSTRG.2807	A5
MSTRG.2807	RI
MSTRG.2812	A3
MSTRG.2813	A5
MSTRG.2813	RI
MSTRG.2813	SE
MSTRG.2816	A5
MSTRG.2821	RI
MSTRG.2823	RI
MSTRG.2827	A3
MSTRG.2830	A5
MSTRG.2830	AF
MSTRG.2830	RI
MSTRG.2830	SE
MSTRG.2831	A3
MSTRG.2831	A5
MSTRG.2831	RI
MSTRG.2832	A5
MSTRG.2832	MX
MSTRG.2833	A3
MSTRG.2833	RI
MSTRG.2833	SE
MSTRG.2838	MX
MSTRG.2838	SE
MSTRG.2841	SE
MSTRG.2842	A5
MSTRG.2845	A3
MSTRG.2845	A5
MSTRG.2845	RI
MSTRG.2849	A3
MSTRG.2849	RI
MSTRG.2849	SE
MSTRG.2850	A3
MSTRG.2856	RI
MSTRG.2856	SE
MSTRG.2859	A3
MSTRG.2859	A5
MSTRG.2863	A3
MSTRG.2866	A3
MSTRG.2866	AL
MSTRG.2872	A3
MSTRG.2874	A3
MSTRG.2874	A5
MSTRG.2874	AF
MSTRG.2878	A3
MSTRG.2878	A5
MSTRG.2878	SE
MSTRG.2884	AL
MSTRG.2895	A5
MSTRG.2895	AL
MSTRG.2895	SE
MSTRG.2896	A3
MSTRG.2896	A5
MSTRG.2896	RI
MSTRG.2896	SE
MSTRG.2899	A5
MSTRG.2909	SE
MSTRG.2910	A3
MSTRG.2910	RI
MSTRG.2910	SE
MSTRG.2911	A5
MSTRG.2911	AF
MSTRG.2911	RI
MSTRG.2914	A3
MSTRG.2916	A3
MSTRG.2916	A5
MSTRG.2916	RI
MSTRG.2917	A3
MSTRG.2917	A5
MSTRG.2917	RI
MSTRG.2917	SE
MSTRG.2918	A3
MSTRG.2918	RI
MSTRG.2925	A3
MSTRG.2925	A5
MSTRG.2925	SE
MSTRG.2927	A3
MSTRG.2927	A5
MSTRG.2927	RI
MSTRG.2927	SE
MSTRG.2928	A3
MSTRG.2928	A5
MSTRG.2928	RI
MSTRG.2932	RI
MSTRG.2934	A5
MSTRG.2934	RI
MSTRG.2934	SE
MSTRG.2942	A3
MSTRG.2942	SE
MSTRG.2945	A3
MSTRG.2945	RI
MSTRG.2946	A5
MSTRG.2954	AL
MSTRG.2954	RI
MSTRG.2972	AL
MSTRG.2974	A3
MSTRG.2974	A5
MSTRG.2974	RI
MSTRG.2974	SE
MSTRG.2975	A3
MSTRG.2981	SE
MSTRG.2982	A3
MSTRG.2982	A5
MSTRG.2982	RI
MSTRG.2985	RI
MSTRG.2989	A3
MSTRG.2989	RI
MSTRG.2990	A3
MSTRG.2990	AL
MSTRG.2990	SE
MSTRG.2997	A3
MSTRG.2997	A5
MSTRG.2997	AL
MSTRG.2999	A5
MSTRG.2999	RI
MSTRG.3001	A3
MSTRG.3001	A5
MSTRG.3001	RI
MSTRG.3003	SE
MSTRG.3010	A5
MSTRG.3010	SE
MSTRG.3014	A3
MSTRG.3014	RI
MSTRG.3014	SE
MSTRG.3020	A3
MSTRG.3020	SE
MSTRG.3022	A3
MSTRG.3022	AF
MSTRG.3023	A3
MSTRG.3024	A5
MSTRG.3034	A5
MSTRG.3037	A3
MSTRG.3037	A5
MSTRG.3042	RI
MSTRG.3044	A3
MSTRG.3044	RI
MSTRG.3047	A3
MSTRG.3048	RI
MSTRG.3060	AF
MSTRG.3061	A3
MSTRG.3061	RI
MSTRG.3061	SE
MSTRG.3068	AL
MSTRG.3070	A3
MSTRG.3070	A5
MSTRG.3070	RI
MSTRG.3075	RI
MSTRG.3077	A3
MSTRG.3077	A5
MSTRG.3077	AL
MSTRG.3081	RI
MSTRG.3082	A3
MSTRG.3082	RI
MSTRG.3084	A3
MSTRG.3085	A3
MSTRG.3085	RI
MSTRG.3086	A3
MSTRG.3089	SE
MSTRG.3092	SE
MSTRG.3097	AF
MSTRG.3097	RI
MSTRG.3097	SE
MSTRG.3101	A3
MSTRG.3101	AF
MSTRG.3103	A5
MSTRG.3105	A5
MSTRG.3107	SE
MSTRG.3108	SE
MSTRG.3109	A3
MSTRG.3109	AL
MSTRG.3109	SE
MSTRG.3115	A3
MSTRG.3115	A5
MSTRG.3117	A3
MSTRG.3117	AL
MSTRG.3118	RI
MSTRG.3120	A3
MSTRG.3120	RI
MSTRG.3120	SE
MSTRG.3127	A3
[truncated: 36,156 more rows]

## Sheet: Supplemental Table S3
Different types of Differential Spliced Genes (DSG) at 12 hours and 24 hours.
gene_id	type_12h	type_24h
MSTRG.1010	DAS	NA
MSTRG.10214	DAS	DAS
MSTRG.10452	DAS	DAS
MSTRG.10505	DAS	NA
MSTRG.10795	DAS	NA
MSTRG.1083	DAS	DAS
MSTRG.10856	DAS	DAS
MSTRG.11072	DAS	NA
MSTRG.11147	DAS	NA
MSTRG.11184	DAS	DAS
MSTRG.1130	DAS	NA
MSTRG.11412	DAS	DAS
MSTRG.11525	DAS	NA
MSTRG.11592	DAS	NA
MSTRG.11965	DAS	NA
MSTRG.12342	DAS	NA
MSTRG.12407	DAS	DAS
MSTRG.12477	DAS	NA
MSTRG.12539	DAS	NA
MSTRG.12543	DAS	NA
MSTRG.12564	DAS	DAS
MSTRG.12742	DAS	DAS
MSTRG.12819	DAS	DAS
MSTRG.13573	DAS	DAS
MSTRG.13604	DAS	DAS
MSTRG.13693	DAS	NA
MSTRG.13754	DAS	DAS
MSTRG.13869	DAS	NA
MSTRG.13880	DAS	NA
MSTRG.13923	DAS	DAS
MSTRG.13946	DAS	NA
MSTRG.13952	DAS	NA
MSTRG.1397	DAS	DAS
MSTRG.14103	DAS	NA
MSTRG.14161	DAS	NA
MSTRG.14614	DAS	NA
MSTRG.14747	DAS	NA
MSTRG.14758	DAS	DAS
MSTRG.14852	DAS	NA
MSTRG.15177	DAS	DAS
MSTRG.15306	DAS	NA
MSTRG.15317	DAS	DAS
MSTRG.15326	DAS	DAS
MSTRG.1564	DAS	DAS
MSTRG.15895	DAS	DAS
MSTRG.16028	DAS	NA
MSTRG.1605	DAS	NA
MSTRG.16204	DAS	NA
MSTRG.16421	DAS	NAS
MSTRG.16620	DAS	DAS
MSTRG.17200	DAS	DAS
MSTRG.17307	DAS	DAS
MSTRG.17355	DAS	NA
MSTRG.17499	DAS	NA
MSTRG.17671	DAS	NA
MSTRG.17684	DAS	DAS
MSTRG.17744	DAS	DAS
MSTRG.18370	DAS	NA
MSTRG.18452	DAS	DAS
MSTRG.18529	DAS	DAS
MSTRG.18826	DAS	DAS
MSTRG.18927	DAS	NA
MSTRG.1911	DAS	NA
MSTRG.1916	DAS	NA
MSTRG.19190	DAS	NA
MSTRG.19375	DAS	DAS
MSTRG.19473	DAS	NA
MSTRG.19710	DAS	NA
MSTRG.19921	DAS	NA
MSTRG.20041	DAS	NA
MSTRG.20058	DAS	NA
MSTRG.20206	DAS	NA
MSTRG.20400	DAS	NA
MSTRG.20477	DAS	NA
MSTRG.20677	DAS	NA
MSTRG.21059	DAS	DAS
MSTRG.21160	DAS	DAS
MSTRG.21408	DAS	DAS
MSTRG.21468	DAS	DAS
MSTRG.21512	DAS	DAS
MSTRG.21516	DAS	NA
MSTRG.21541	DAS	DAS
MSTRG.21674	DAS	NA
MSTRG.21744	DAS	NA
MSTRG.217	DAS	DAS
MSTRG.21903	DAS	DAS
MSTRG.21950	DAS	NA
MSTRG.21952	DAS	DAS
MSTRG.2289	DAS	DAS
MSTRG.2326	DAS	NA
MSTRG.233	DAS	NA
MSTRG.2353	DAS	NA
MSTRG.2442	DAS	DAS
MSTRG.248	DAS	NA
MSTRG.2592	DAS	NA
MSTRG.2605	DAS	NA
MSTRG.2831	DAS	DAS
MSTRG.2917	DAS	DAS
MSTRG.2982	DAS	DAS
MSTRG.3068	DAS	NAS
MSTRG.3200	DAS	DAS
MSTRG.329	DAS	DAS
MSTRG.3982	DAS	NA
MSTRG.4032	DAS	DAS
MSTRG.4033	DAS	DAS
MSTRG.4056	DAS	NA
MSTRG.460	DAS	NA
MSTRG.4712	DAS	DAS
MSTRG.4923	DAS	DAS
MSTRG.4947	DAS	DAS
MSTRG.4993	DAS	NAS
MSTRG.507	DAS	NA
MSTRG.5119	DAS	NA
MSTRG.5382	DAS	NA
MSTRG.5552	DAS	NAS
MSTRG.5642	DAS	DAS
MSTRG.5656	DAS	DAS
MSTRG.5815	DAS	NA
MSTRG.5921	DAS	DAS
MSTRG.6013	DAS	DAS
MSTRG.601	DAS	DAS
MSTRG.605	DAS	NA
MSTRG.624	DAS	DAS
MSTRG.6391	DAS	NA
MSTRG.6403	DAS	NA
MSTRG.6441	DAS	DAS
MSTRG.6516	DAS	NA
MSTRG.6938	DAS	NA
MSTRG.7188	DAS	DAS
MSTRG.724	DAS	NA
MSTRG.7330	DAS	NA
MSTRG.7455	DAS	NAS
MSTRG.753	DAS	NA
MSTRG.7552	DAS	NA
MSTRG.7661	DAS	NA
MSTRG.7691	DAS	DAS
MSTRG.7840	DAS	DAS
MSTRG.784	DAS	NA
MSTRG.7964	DAS	NA
MSTRG.7989	DAS	NA
MSTRG.8738	DAS	NA
MSTRG.8821	DAS	DAS
MSTRG.9473	DAS	DAS
MSTRG.9735	DAS	NA
MSTRG.9946	DAS	NA
MSTRG.10001	NAS	DAS
MSTRG.10075	NAS	NA
MSTRG.10083	NAS	NA
MSTRG.10095	NAS	NAS
MSTRG.10111	NAS	NAS
MSTRG.10129	NAS	NAS
MSTRG.10141	NAS	NAS
MSTRG.10158	NAS	NAS
MSTRG.10161	NAS	NA
MSTRG.10169	NAS	NAS
MSTRG.10172	NAS	NAS
MSTRG.10174	NAS	NAS
MSTRG.10198	NAS	NAS
MSTRG.10211	NAS	NAS
MSTRG.10213	NAS	NAS
MSTRG.10217	NAS	NA
MSTRG.1031	NAS	NAS
MSTRG.10322	NAS	NA
MSTRG.10336	NAS	NA
MSTRG.10479	NAS	NAS
MSTRG.10518	NAS	NA
MSTRG.10533	NAS	NA
MSTRG.10537	NAS	NAS
MSTRG.1062	NAS	NA
MSTRG.1064	NAS	NA
MSTRG.10651	NAS	NAS
MSTRG.10669	NAS	NAS
MSTRG.10723	NAS	NAS
MSTRG.10734	NAS	NAS
MSTRG.10780	NAS	NAS
MSTRG.1080	NAS	NA
MSTRG.10830	NAS	NAS
MSTRG.10849	NAS	NAS
MSTRG.10862	NAS	NAS
MSTRG.10864	NAS	NAS
MSTRG.10887	NAS	NAS
MSTRG.10899	NAS	NAS
MSTRG.10914	NAS	NAS
MSTRG.10919	NAS	NAS
MSTRG.10926	NAS	NAS
MSTRG.10961	NAS	NAS
MSTRG.11001	NAS	NAS
MSTRG.11046	NAS	NA
MSTRG.11058	NAS	NA
MSTRG.11069	NAS	NAS
MSTRG.11077	NAS	NAS
MSTRG.11093	NAS	NAS
MSTRG.11106	NAS	NAS
MSTRG.11183	NAS	NAS
MSTRG.11209	NAS	NAS
MSTRG.11304	NAS	NA
MSTRG.11329	NAS	NA
MSTRG.11348	NAS	NAS
MSTRG.11357	NAS	NAS
MSTRG.11371	NAS	NA
MSTRG.11440	NAS	NAS
MSTRG.11444	NAS	NA
MSTRG.11447	NAS	NA
MSTRG.11449	NAS	NAS
MSTRG.11452	NAS	NAS
MSTRG.11461	NAS	NAS
MSTRG.11462	NAS	NAS
MSTRG.11472	NAS	NAS
MSTRG.11488	NAS	NAS
MSTRG.11489	NAS	NA
MSTRG.11492	NAS	NAS
MSTRG.11511	NAS	NAS
MSTRG.11521	NAS	NAS
MSTRG.11523	NAS	NA
MSTRG.1156	NAS	NA
MSTRG.11571	NAS	NA
MSTRG.11617	NAS	NAS
MSTRG.11630	NAS	NAS
MSTRG.11685	NAS	NAS
MSTRG.11707	NAS	NAS
MSTRG.1171	NAS	NAS
MSTRG.11718	NAS	NAS
MSTRG.11741	NAS	NA
MSTRG.11758	NAS	NAS
MSTRG.1178	NAS	NAS
MSTRG.11803	NAS	NAS
MSTRG.11804	NAS	NAS
MSTRG.1181	NAS	NAS
MSTRG.11909	NAS	NA
MSTRG.11914	NAS	NAS
MSTRG.11922	NAS	NAS
MSTRG.11936	NAS	NAS
MSTRG.11984	NAS	NAS
MSTRG.11985	NAS	NA
MSTRG.1200	NAS	NAS
MSTRG.12012	NAS	NAS
MSTRG.12035	NAS	NAS
MSTRG.12084	NAS	DAS
MSTRG.12084	NAS	NAS
MSTRG.12086	NAS	NAS
MSTRG.12095	NAS	NAS
MSTRG.12145	NAS	NA
MSTRG.12177	NAS	NAS
MSTRG.122	NAS	NA
MSTRG.12220	NAS	DAS
MSTRG.12220	NAS	NAS
MSTRG.12258	NAS	NAS
MSTRG.12273	NAS	NAS
MSTRG.12302	NAS	NAS
MSTRG.12316	NAS	NAS
MSTRG.12329	NAS	NAS
MSTRG.12347	NAS	NAS
MSTRG.12383	NAS	NAS
MSTRG.1240	NAS	NAS
MSTRG.12438	NAS	NAS
MSTRG.1254	NAS	NAS
MSTRG.12552	NAS	NAS
MSTRG.12553	NAS	NA
MSTRG.12584	NAS	NA
MSTRG.12587	NAS	NAS
MSTRG.1259	NAS	NA
MSTRG.12594	NAS	NAS
MSTRG.12597	NAS	NA
MSTRG.12631	NAS	NAS
MSTRG.12635	NAS	NAS
MSTRG.12700	NAS	NAS
MSTRG.12711	NAS	NA
MSTRG.12739	NAS	NAS
MSTRG.12764	NAS	NAS
MSTRG.12774	NAS	NAS
MSTRG.12787	NAS	NA
MSTRG.12815	NAS	NAS
MSTRG.12850	NAS	NAS
MSTRG.12852	NAS	NA
MSTRG.12858	NAS	DAS
MSTRG.12885	NAS	NAS
MSTRG.12905	NAS	NA
MSTRG.12942	NAS	NAS
MSTRG.12955	NAS	NAS
MSTRG.12959	NAS	NAS
MSTRG.1300	NAS	NAS
MSTRG.13021	NAS	NAS
MSTRG.13050	NAS	NA
MSTRG.13054	NAS	NAS
MSTRG.1306	NAS	NAS
MSTRG.13067	NAS	NAS
MSTRG.13085	NAS	NAS
MSTRG.13087	NAS	NA
MSTRG.13103	NAS	NAS
MSTRG.13112	NAS	NA
MSTRG.13124	NAS	NAS
MSTRG.13130	NAS	NAS
MSTRG.13143	NAS	NAS
MSTRG.13170	NAS	NAS
MSTRG.13212	NAS	NAS
MSTRG.13220	NAS	NA
MSTRG.13233	NAS	NA
MSTRG.13250	NAS	NAS
MSTRG.13253	NAS	NAS
MSTRG.13255	NAS	NAS
MSTRG.13289	NAS	NAS
MSTRG.13294	NAS	NA
MSTRG.13295	NAS	NAS
MSTRG.13337	NAS	NAS
MSTRG.13378	NAS	NA
MSTRG.13389	NAS	NAS
MSTRG.13393	NAS	NAS
MSTRG.13440	NAS	NAS
MSTRG.13519	NAS	NAS
MSTRG.13574	NAS	NAS
MSTRG.13579	NAS	NAS
MSTRG.13621	NAS	NA
MSTRG.13682	NAS	NAS
MSTRG.13706	NAS	NAS
MSTRG.13746	NAS	NA
MSTRG.1375	NAS	NA
MSTRG.13752	NAS	NA
MSTRG.13775	NAS	NAS
MSTRG.13822	NAS	NAS
MSTRG.13831	NAS	NAS
MSTRG.13856	NAS	NAS
MSTRG.13879	NAS	NAS
MSTRG.13964	NAS	NA
MSTRG.13972	NAS	NA
MSTRG.13993	NAS	NAS
MSTRG.14018	NAS	NAS
MSTRG.14026	NAS	NAS
MSTRG.1404	NAS	NA
MSTRG.14059	NAS	NA
MSTRG.1409	NAS	NAS
MSTRG.14097	NAS	NAS
MSTRG.14101	NAS	NAS
MSTRG.14117	NAS	NAS
MSTRG.14184	NAS	NA
MSTRG.1419	NAS	NAS
MSTRG.14197	NAS	NAS
MSTRG.14198	NAS	NAS
MSTRG.14205	NAS	NAS
MSTRG.14210	NAS	NA
MSTRG.14225	NAS	NA
MSTRG.14237	NAS	NAS
MSTRG.14257	NAS	DAS
MSTRG.14292	NAS	NAS
MSTRG.14303	NAS	NAS
MSTRG.14324	NAS	NAS
MSTRG.14367	NAS	NAS
MSTRG.14368	NAS	NAS
MSTRG.14390	NAS	NAS
MSTRG.14434	NAS	NA
MSTRG.14443	NAS	DAS
MSTRG.14443	NAS	NAS
MSTRG.1450	NAS	NAS
MSTRG.14508	NAS	NAS
MSTRG.14526	NAS	NA
MSTRG.14599	NAS	NAS
MSTRG.14609	NAS	NA
MSTRG.14640	NAS	NA
MSTRG.14641	NAS	NAS
MSTRG.14691	NAS	NAS
MSTRG.14733	NAS	NAS
MSTRG.14755	NAS	NAS
MSTRG.14760	NAS	NAS
MSTRG.14763	NAS	NAS
MSTRG.14795	NAS	NAS
MSTRG.14799	NAS	NAS
MSTRG.14808	NAS	NAS
MSTRG.14850	NAS	NAS
MSTRG.14904	NAS	NAS
MSTRG.14906	NAS	NAS
MSTRG.14913	NAS	NA
MSTRG.14918	NAS	NA
MSTRG.14930	NAS	NAS
MSTRG.14940	NAS	NAS
MSTRG.14997	NAS	NAS
MSTRG.14998	NAS	NAS
MSTRG.1500	NAS	NA
MSTRG.15000	NAS	NAS
MSTRG.15036	NAS	NAS
MSTRG.15058	NAS	NAS
MSTRG.15089	NAS	NAS
MSTRG.15106	NAS	NAS
MSTRG.15112	NAS	NA
MSTRG.15123	NAS	DAS
MSTRG.15123	NAS	NAS
MSTRG.1513	NAS	NAS
MSTRG.15136	NAS	NAS
MSTRG.15172	NAS	NAS
MSTRG.15174	NAS	NA
MSTRG.15175	NAS	NA
MSTRG.15230	NAS	NAS
MSTRG.15236	NAS	NAS
MSTRG.15257	NAS	NAS
MSTRG.15293	NAS	NAS
MSTRG.15296	NAS	NAS
MSTRG.15353	NAS	NAS
MSTRG.15378	NAS	NAS
MSTRG.15404	NAS	NAS
MSTRG.15426	NAS	NAS
MSTRG.15466	NAS	NAS
MSTRG.15471	NAS	NAS
MSTRG.15532	NAS	DAS
MSTRG.15532	NAS	NAS
MSTRG.15564	NAS	NAS
MSTRG.15633	NAS	NAS
MSTRG.15647	NAS	NAS
MSTRG.15658	NAS	NAS
MSTRG.15673	NAS	NAS
MSTRG.15686	NAS	NA
MSTRG.15713	NAS	NA
MSTRG.15723	NAS	NAS
MSTRG.1575	NAS	NAS
MSTRG.15789	NAS	NAS
MSTRG.15806	NAS	NAS
MSTRG.15828	NAS	NAS
MSTRG.15862	NAS	NA
MSTRG.15926	NAS	NAS
MSTRG.15942	NAS	NAS
MSTRG.15956	NAS	NAS
MSTRG.15978	NAS	NAS
MSTRG.16017	NAS	NAS
MSTRG.1603	NAS	NAS
MSTRG.16039	NAS	NAS
MSTRG.16081	NAS	NA
MSTRG.16099	NAS	NAS
MSTRG.16165	NAS	NAS
MSTRG.16199	NAS	NAS
MSTRG.16212	NAS	NAS
MSTRG.16232	NAS	NA
MSTRG.16244	NAS	NAS
MSTRG.16253	NAS	NAS
MSTRG.16276	NAS	NA
MSTRG.16283	NAS	NAS
MSTRG.16284	NAS	NAS
MSTRG.16291	NAS	NAS
MSTRG.16295	NAS	NAS
MSTRG.16296	NAS	NAS
MSTRG.16300	NAS	NAS
MSTRG.16330	NAS	NAS
MSTRG.16335	NAS	NAS
MSTRG.16365	NAS	NAS
MSTRG.16421	NAS	NAS
MSTRG.16432	NAS	NAS
MSTRG.16442	NAS	NAS
MSTRG.16475	NAS	NA
MSTRG.16482	NAS	NA
MSTRG.16527	NAS	NAS
MSTRG.16536	NAS	NAS
MSTRG.16538	NAS	NAS
MSTRG.16559	NAS	NA
MSTRG.16560	NAS	NAS
MSTRG.16603	NAS	NAS
MSTRG.16612	NAS	NA
MSTRG.16623	NAS	NAS
MSTRG.16634	NAS	NA
MSTRG.16638	NAS	NAS
MSTRG.16668	NAS	NAS
MSTRG.16695	NAS	NAS
MSTRG.16713	NAS	NAS
MSTRG.16718	NAS	NA
MSTRG.16760	NAS	NAS
MSTRG.16780	NAS	NAS
MSTRG.16784	NAS	NAS
MSTRG.16820	NAS	NAS
MSTRG.16880	NAS	NAS
MSTRG.16890	NAS	NAS
MSTRG.16910	NAS	NAS
MSTRG.16918	NAS	NAS
MSTRG.16934	NAS	NAS
MSTRG.16938	NAS	NAS
MSTRG.16962	NAS	NAS
MSTRG.16963	NAS	NAS
MSTRG.16970	NAS	NAS
MSTRG.16976	NAS	NA
MSTRG.1706	NAS	NA
MSTRG.17065	NAS	NAS
MSTRG.17112	NAS	NAS
MSTRG.17156	NAS	NAS
MSTRG.17161	NAS	NAS
MSTRG.17193	NAS	NAS
MSTRG.17204	NAS	NAS
MSTRG.17248	NAS	NA
MSTRG.17249	NAS	NA
MSTRG.17251	NAS	NA
MSTRG.17253	NAS	NA
MSTRG.17265	NAS	NAS
MSTRG.17296	NAS	NAS
MSTRG.17299	NAS	NAS
MSTRG.17312	NAS	NAS
MSTRG.17315	NAS	NAS
MSTRG.17326	NAS	NAS
MSTRG.17354	NAS	NAS
MSTRG.17363	NAS	NAS
MSTRG.17410	NAS	NAS
MSTRG.17416	NAS	NAS
MSTRG.17428	NAS	NAS
MSTRG.17495	NAS	DAS
MSTRG.17508	NAS	NAS
MSTRG.17513	NAS	NAS
MSTRG.17525	NAS	NAS
MSTRG.17530	NAS	NAS
MSTRG.17553	NAS	NA
MSTRG.17564	NAS	NAS
MSTRG.17598	NAS	NAS
MSTRG.17606	NAS	NAS
MSTRG.17608	NAS	NAS
MSTRG.17646	NAS	NAS
MSTRG.17650	NAS	NAS
MSTRG.17678	NAS	NAS
MSTRG.17685	NAS	NAS
MSTRG.17692	NAS	NAS
MSTRG.17712	NAS	NAS
MSTRG.17713	NAS	NAS
MSTRG.17731	NAS	NA
MSTRG.17791	NAS	NAS
MSTRG.17805	NAS	DAS
MSTRG.17805	NAS	NAS
MSTRG.17851	NAS	NA
MSTRG.17853	NAS	NA
MSTRG.17882	NAS	NAS
MSTRG.17897	NAS	NAS
MSTRG.17928	NAS	NAS
MSTRG.17985	NAS	NAS
MSTRG.18003	NAS	NAS
MSTRG.18042	NAS	NA
MSTRG.18072	NAS	NAS
MSTRG.18123	NAS	NA
MSTRG.18162	NAS	NAS
MSTRG.18175	NAS	NAS
MSTRG.18231	NAS	NAS
MSTRG.18232	NAS	NA
MSTRG.1826	NAS	NA
MSTRG.18268	NAS	NAS
MSTRG.18308	NAS	NA
MSTRG.18344	NAS	DAS
MSTRG.18344	NAS	NAS
MSTRG.18396	NAS	NAS
MSTRG.18493	NAS	DAS
MSTRG.18493	NAS	NAS
MSTRG.18515	NAS	NAS
MSTRG.1857	NAS	NA
MSTRG.18576	NAS	NAS
MSTRG.18594	NAS	NAS
MSTRG.18609	NAS	NAS
MSTRG.18618	NAS	NAS
MSTRG.18658	NAS	NAS
MSTRG.18665	NAS	DAS
MSTRG.18665	NAS	NAS
MSTRG.18736	NAS	NAS
MSTRG.18757	NAS	NAS
MSTRG.18772	NAS	NA
MSTRG.18851	NAS	NAS
MSTRG.18852	NAS	NAS
MSTRG.18859	NAS	NAS
MSTRG.18880	NAS	NAS
MSTRG.18884	NAS	NAS
MSTRG.18910	NAS	NAS
MSTRG.18915	NAS	NAS
MSTRG.18946	NAS	NA
MSTRG.18947	NAS	NAS
MSTRG.18965	NAS	NA
MSTRG.18968	NAS	NA
MSTRG.18982	NAS	NAS
MSTRG.190	NAS	NAS
MSTRG.19033	NAS	NAS
MSTRG.19043	NAS	NAS
MSTRG.19057	NAS	NAS
MSTRG.19071	NAS	NAS
MSTRG.19094	NAS	NAS
MSTRG.19107	NAS	NA
MSTRG.1915	NAS	NA
MSTRG.19184	NAS	NAS
MSTRG.19215	NAS	NAS
MSTRG.19260	NAS	NA
MSTRG.19279	NAS	NAS
MSTRG.1930	NAS	NAS
MSTRG.19360	NAS	DAS
MSTRG.19360	NAS	NAS
MSTRG.19368	NAS	NA
MSTRG.19372	NAS	NAS
MSTRG.19387	NAS	NAS
MSTRG.19470	NAS	NA
MSTRG.19471	NAS	NA
MSTRG.19523	NAS	NA
MSTRG.1959	NAS	NAS
MSTRG.19605	NAS	NAS
MSTRG.19617	NAS	NAS
MSTRG.19638	NAS	NAS
MSTRG.19649	NAS	NAS
MSTRG.19653	NAS	NA
MSTRG.19657	NAS	NAS
MSTRG.19661	NAS	NAS
MSTRG.19675	NAS	NAS
MSTRG.1968	NAS	NA
MSTRG.19696	NAS	NA
MSTRG.19704	NAS	NA
MSTRG.19720	NAS	NAS
MSTRG.19737	NAS	NAS
MSTRG.19739	NAS	NAS
MSTRG.19750	NAS	NAS
MSTRG.19770	NAS	NAS
MSTRG.19793	NAS	NA
MSTRG.19855	NAS	NAS
MSTRG.19866	NAS	NAS
MSTRG.19901	NAS	NAS
MSTRG.200	NAS	NA
MSTRG.2002	NAS	NA
MSTRG.20021	NAS	NAS
MSTRG.20051	NAS	NAS
MSTRG.20066	NAS	NAS
MSTRG.20085	NAS	NA
MSTRG.20110	NAS	NA
MSTRG.20148	NAS	NAS
MSTRG.20155	NAS	NAS
MSTRG.20188	NAS	NAS
MSTRG.20200	NAS	DAS
MSTRG.20200	NAS	NAS
MSTRG.20203	NAS	NAS
MSTRG.20206	NAS	NA
MSTRG.20212	NAS	NA
MSTRG.2027	NAS	NAS
MSTRG.20277	NAS	NAS
MSTRG.20294	NAS	NA
MSTRG.203	NAS	NA
MSTRG.2030	NAS	NAS
MSTRG.20302	NAS	NAS
MSTRG.20338	NAS	NAS
MSTRG.20421	NAS	NA
MSTRG.20442	NAS	NA
MSTRG.20455	NAS	NAS
MSTRG.2047	NAS	NAS
MSTRG.20538	NAS	NAS
MSTRG.20589	NAS	NAS
MSTRG.20593	NAS	NA
MSTRG.20629	NAS	NAS
MSTRG.20661	NAS	NAS
MSTRG.20667	NAS	NAS
MSTRG.2080	NAS	NAS
MSTRG.20803	NAS	NAS
MSTRG.2082	NAS	NAS
MSTRG.20821	NAS	NAS
MSTRG.20845	NAS	NA
MSTRG.20881	NAS	NAS
MSTRG.20918	NAS	NAS
MSTRG.20940	NAS	NA
MSTRG.21055	NAS	NAS
MSTRG.21067	NAS	NA
MSTRG.21080	NAS	NA
MSTRG.21087	NAS	NA
MSTRG.21100	NAS	NA
MSTRG.21104	NAS	NAS
MSTRG.21125	NAS	NAS
MSTRG.21135	NAS	NA
MSTRG.2114	NAS	NAS
MSTRG.21162	NAS	NAS
MSTRG.21167	NAS	NAS
MSTRG.21184	NAS	NAS
MSTRG.21195	NAS	NAS
MSTRG.21212	NAS	NAS
MSTRG.21240	NAS	NAS
MSTRG.21278	NAS	NAS
MSTRG.21282	NAS	NA
MSTRG.21297	NAS	NAS
MSTRG.21299	NAS	NA
MSTRG.21315	NAS	NA
MSTRG.21337	NAS	NAS
MSTRG.21365	NAS	NAS
MSTRG.21403	NAS	NA
MSTRG.21442	NAS	NA
MSTRG.21470	NAS	NAS
MSTRG.21487	NAS	NAS
MSTRG.21488	NAS	NA
MSTRG.21490	NAS	NA
MSTRG.21508	NAS	NAS
MSTRG.21532	NAS	NA
MSTRG.21536	NAS	NAS
MSTRG.21537	NAS	NAS
MSTRG.21573	NAS	NAS
MSTRG.21575	NAS	NAS
MSTRG.21613	NAS	NAS
MSTRG.21622	NAS	NAS
MSTRG.21637	NAS	NAS
MSTRG.21656	NAS	NA
MSTRG.21660	NAS	NAS
MSTRG.21663	NAS	NAS
MSTRG.2167	NAS	NA
MSTRG.21694	NAS	DAS
MSTRG.21717	NAS	NA
MSTRG.21751	NAS	NAS
MSTRG.21778	NAS	NAS
MSTRG.21789	NAS	NA
MSTRG.21805	NAS	NAS
MSTRG.21876	NAS	NAS
MSTRG.21902	NAS	NA
MSTRG.2202	NAS	NAS
MSTRG.2235	NAS	NA
MSTRG.2241	NAS	NAS
MSTRG.2242	NAS	NA
MSTRG.228	NAS	NAS
MSTRG.2287	NAS	NA
MSTRG.2298	NAS	NAS
MSTRG.2306	NAS	NAS
MSTRG.2308	NAS	NAS
MSTRG.2317	NAS	NA
MSTRG.2336	NAS	NA
MSTRG.2341	NAS	NAS
MSTRG.2349	NAS	NAS
MSTRG.2351	NAS	NAS
MSTRG.2366	NAS	NAS
MSTRG.2368	NAS	NA
MSTRG.2375	NAS	NAS
MSTRG.2407	NAS	NA
MSTRG.2453	NAS	NAS
MSTRG.2478	NAS	NAS
MSTRG.2485	NAS	NAS
MSTRG.2500	NAS	NAS
MSTRG.2508	NAS	NAS
MSTRG.2524	NAS	NA
MSTRG.2546	NAS	NAS
MSTRG.2548	NAS	NAS
MSTRG.2558	NAS	NA
MSTRG.2564	NAS	NAS
MSTRG.2594	NAS	NAS
MSTRG.2598	NAS	NAS
MSTRG.2622	NAS	NAS
MSTRG.2658	NAS	NA
MSTRG.266	NAS	NAS
MSTRG.2669	NAS	NAS
MSTRG.2769	NAS	NA
MSTRG.2807	NAS	DAS
MSTRG.2807	NAS	NAS
MSTRG.2830	NAS	NA
MSTRG.2863	NAS	NAS
MSTRG.2884	NAS	NA
MSTRG.2895	NAS	NAS
MSTRG.2914	NAS	NAS
MSTRG.2946	NAS	NAS
MSTRG.2954	NAS	NA
MSTRG.3022	NAS	NAS
MSTRG.3068	NAS	NAS
MSTRG.3089	NAS	NAS
MSTRG.3103	NAS	NA
MSTRG.3118	NAS	NA
MSTRG.3168	NAS	NAS
MSTRG.3216	NAS	NAS
MSTRG.3218	NAS	NAS
MSTRG.3253	NAS	NA
MSTRG.3265	NAS	NAS
MSTRG.3267	NAS	NA
MSTRG.3273	NAS	NAS
MSTRG.3313	NAS	NAS
MSTRG.3347	NAS	NAS
MSTRG.3351	NAS	DAS
MSTRG.3356	NAS	NAS
MSTRG.3373	NAS	NAS
MSTRG.338	NAS	NA
MSTRG.3391	NAS	NA
MSTRG.34	NAS	NAS
MSTRG.3452	NAS	NAS
MSTRG.3513	NAS	NAS
MSTRG.3639	NAS	NAS
MSTRG.3642	NAS	NAS
MSTRG.3657	NAS	NA
MSTRG.3688	NAS	NAS
MSTRG.3728	NAS	NA
MSTRG.3730	NAS	NAS
MSTRG.3758	NAS	NAS
MSTRG.3764	NAS	NA
MSTRG.3773	NAS	NAS
MSTRG.3821	NAS	NAS
MSTRG.3883	NAS	NAS
MSTRG.3937	NAS	NA
MSTRG.3944	NAS	NA
MSTRG.3961	NAS	NA
MSTRG.3965	NAS	NA
MSTRG.3971	NAS	NAS
MSTRG.4021	NAS	NAS
MSTRG.4044	NAS	NAS
MSTRG.4074	NAS	NAS
MSTRG.4125	NAS	NAS
MSTRG.4167	NAS	NA
MSTRG.4177	NAS	NA
MSTRG.4184	NAS	NAS
MSTRG.4186	NAS	NAS
MSTRG.4205	NAS	NAS
MSTRG.4221	NAS	NAS
MSTRG.4225	NAS	NAS
MSTRG.4263	NAS	NA
MSTRG.4268	NAS	NAS
MSTRG.4286	NAS	NAS
MSTRG.4295	NAS	DAS
MSTRG.4295	NAS	NAS
MSTRG.4302	NAS	NA
MSTRG.4329	NAS	NAS
MSTRG.4337	NAS	NAS
MSTRG.4340	NAS	NAS
MSTRG.4355	NAS	NAS
MSTRG.4384	NAS	NAS
MSTRG.4392	NAS	NAS
MSTRG.4404	NAS	NA
MSTRG.4405	NAS	NAS
MSTRG.4419	NAS	NAS
MSTRG.445	NAS	NAS
MSTRG.4508	NAS	NAS
MSTRG.4529	NAS	NAS
MSTRG.4577	NAS	NAS
MSTRG.4633	NAS	NAS
MSTRG.4658	NAS	NAS
MSTRG.4699	NAS	NAS
MSTRG.4711	NAS	NAS
MSTRG.4712	NAS	DAS
MSTRG.4713	NAS	NA
MSTRG.4727	NAS	NA
MSTRG.4736	NAS	NAS
MSTRG.4775	NAS	NA
MSTRG.4790	NAS	NAS
MSTRG.4802	NAS	NAS
MSTRG.4825	NAS	NAS
MSTRG.4831	NAS	NAS
MSTRG.4871	NAS	NA
MSTRG.4897	NAS	NAS
MSTRG.490	NAS	NAS
MSTRG.491	NAS	NAS
MSTRG.4960	NAS	NAS
MSTRG.4963	NAS	NA
MSTRG.4993	NAS	NAS
MSTRG.4999	NAS	NAS
MSTRG.5058	NAS	NAS
MSTRG.5096	NAS	NAS
MSTRG.5117	NAS	NAS
MSTRG.5134	NAS	NA
MSTRG.5149	NAS	NAS
MSTRG.5150	NAS	NAS
MSTRG.5159	NAS	NAS
MSTRG.5191	NAS	NAS
MSTRG.5223	NAS	NAS
MSTRG.5237	NAS	NAS
MSTRG.5257	NAS	NAS
MSTRG.5274	NAS	NA
MSTRG.5326	NAS	NAS
MSTRG.5336	NAS	NAS
MSTRG.5358	NAS	NAS
MSTRG.5398	NAS	NAS
MSTRG.5406	NAS	NAS
MSTRG.5407	NAS	NAS
MSTRG.5411	NAS	NAS
MSTRG.5414	NAS	DAS
MSTRG.5414	NAS	NAS
MSTRG.5418	NAS	NA
MSTRG.5436	NAS	NAS
MSTRG.5552	NAS	NAS
MSTRG.5569	NAS	NAS
MSTRG.5595	NAS	NAS
MSTRG.5605	NAS	NAS
MSTRG.5608	NAS	NA
MSTRG.5628	NAS	NAS
MSTRG.5635	NAS	NA
MSTRG.5646	NAS	NA
MSTRG.5673	NAS	NA
MSTRG.5705	NAS	NAS
MSTRG.5737	NAS	NAS
MSTRG.5763	NAS	NA
MSTRG.5774	NAS	NAS
MSTRG.5794	NAS	NAS
MSTRG.5845	NAS	NAS
MSTRG.5851	NAS	NA
MSTRG.5868	NAS	NAS
MSTRG.5884	NAS	NAS
MSTRG.5901	NAS	NA
MSTRG.595	NAS	NA
MSTRG.5968	NAS	NA
MSTRG.5988	NAS	NAS
MSTRG.6015	NAS	NAS
MSTRG.6064	NAS	NAS
MSTRG.6129	NAS	NAS
MSTRG.6134	NAS	NAS
MSTRG.6151	NAS	NAS
MSTRG.6173	NAS	NAS
MSTRG.6207	NAS	NA
MSTRG.6257	NAS	NAS
MSTRG.6263	NAS	NAS
MSTRG.6272	NAS	NA
MSTRG.6284	NAS	NAS
MSTRG.6288	NAS	NA
MSTRG.6314	NAS	NAS
MSTRG.6342	NAS	NAS
MSTRG.6366	NAS	NAS
MSTRG.6369	NAS	NAS
MSTRG.6373	NAS	NAS
MSTRG.6416	NAS	NAS
MSTRG.6469	NAS	NAS
MSTRG.6517	NAS	NAS
MSTRG.6534	NAS	NAS
MSTRG.6583	NAS	NA
MSTRG.6586	NAS	NAS
MSTRG.6606	NAS	NAS
MSTRG.6752	NAS	NAS
MSTRG.6775	NAS	NAS
MSTRG.6825	NAS	NAS
MSTRG.6837	NAS	NAS
MSTRG.6840	NAS	NAS
MSTRG.6869	NAS	NAS
MSTRG.6891	NAS	NAS
MSTRG.6920	NAS	NA
MSTRG.6969	NAS	NAS
MSTRG.6970	NAS	NA
MSTRG.7015	NAS	NAS
MSTRG.702	NAS	NAS
MSTRG.7068	NAS	NA
MSTRG.7091	NAS	NA
MSTRG.7096	NAS	NAS
MSTRG.710	NAS	NAS
MSTRG.7103	NAS	NA
MSTRG.7122	NAS	NAS
MSTRG.721	NAS	NAS
MSTRG.7216	NAS	NAS
MSTRG.7221	NAS	NA
MSTRG.7248	NAS	NAS
MSTRG.7249	NAS	NAS
MSTRG.7276	NAS	NAS
MSTRG.73	NAS	NAS
MSTRG.7306	NAS	NAS
MSTRG.7331	NAS	NAS
MSTRG.7346	NAS	NAS
MSTRG.7362	NAS	NAS
MSTRG.7376	NAS	NAS
MSTRG.7471	NAS	NA
MSTRG.7480	NAS	NAS
MSTRG.7487	NAS	NAS
MSTRG.750	NAS	NA
MSTRG.7505	NAS	NAS
MSTRG.7506	NAS	NAS
MSTRG.7542	NAS	NA
MSTRG.7595	NAS	NAS
MSTRG.7596	NAS	NAS
MSTRG.7602	NAS	NA
MSTRG.7692	NAS	NAS
MSTRG.7694	NAS	NAS
MSTRG.7730	NAS	NAS
MSTRG.7754	NAS	NA
MSTRG.7756	NAS	NAS
MSTRG.7766	NAS	NA
MSTRG.777	NAS	NAS
MSTRG.7804	NAS	NAS
MSTRG.7807	NAS	NA
MSTRG.7810	NAS	NAS
MSTRG.7813	NAS	NA
MSTRG.7823	NAS	NAS
MSTRG.7838	NAS	NAS
MSTRG.7904	NAS	NA
MSTRG.7916	NAS	NA
MSTRG.7918	NAS	NAS
MSTRG.7927	NAS	NAS
MSTRG.7931	NAS	NAS
MSTRG.7938	NAS	NA
MSTRG.7945	NAS	NAS
MSTRG.7951	NAS	NAS
MSTRG.7991	NAS	NAS
MSTRG.8007	NAS	NA
MSTRG.8024	NAS	NAS
MSTRG.8054	NAS	NA
MSTRG.806	NAS	NAS
MSTRG.8071	NAS	NAS
MSTRG.8073	NAS	NA
MSTRG.8099	NAS	NAS
MSTRG.8121	NAS	NA
MSTRG.8129	NAS	NAS
MSTRG.8153	NAS	NAS
MSTRG.8225	NAS	NAS
MSTRG.8232	NAS	NAS
MSTRG.8235	NAS	NA
MSTRG.8293	NAS	NAS
MSTRG.8325	NAS	NA
MSTRG.8326	NAS	NAS
MSTRG.8327	NAS	NAS
MSTRG.8342	NAS	NAS
MSTRG.835	NAS	NAS
MSTRG.837	NAS	NAS
MSTRG.8379	NAS	NAS
MSTRG.8386	NAS	NAS
MSTRG.8441	NAS	NAS
MSTRG.8449	NAS	NAS
MSTRG.8465	NAS	NAS
MSTRG.8482	NAS	NAS
MSTRG.8484	NAS	NA
MSTRG.8503	NAS	NA
MSTRG.8512	NAS	NAS
MSTRG.8514	NAS	NA
MSTRG.8520	NAS	NA
MSTRG.856	NAS	NAS
MSTRG.8574	NAS	NAS
MSTRG.8581	NAS	NAS
MSTRG.8601	NAS	NA
MSTRG.8609	NAS	NAS
MSTRG.8635	NAS	NAS
MSTRG.8659	NAS	NAS
MSTRG.8661	NAS	NAS
MSTRG.8725	NAS	NA
MSTRG.8728	NAS	NAS
MSTRG.8734	NAS	NAS
MSTRG.8760	NAS	NAS
MSTRG.88	NAS	NAS
MSTRG.8800	NAS	NA
MSTRG.8849	NAS	NAS
MSTRG.8864	NAS	NAS
MSTRG.8897	NAS	NAS
MSTRG.8918	NAS	NAS
MSTRG.8958	NAS	NAS
MSTRG.8986	NAS	NAS
MSTRG.9	NAS	NAS
MSTRG.9001	NAS	NAS
MSTRG.902	NAS	NAS
MSTRG.9055	NAS	NA
MSTRG.9063	NAS	NAS
MSTRG.9064	NAS	NAS
MSTRG.9088	NAS	NAS
MSTRG.9116	NAS	NA
MSTRG.9149	NAS	NAS
MSTRG.9159	NAS	NA
MSTRG.9169	NAS	NA
MSTRG.9193	NAS	NAS
MSTRG.921	NAS	NAS
MSTRG.9231	NAS	NA
MSTRG.9255	NAS	NAS
MSTRG.9266	NAS	NA
MSTRG.9285	NAS	NA
MSTRG.9307	NAS	NAS
MSTRG.9356	NAS	NAS
MSTRG.9369	NAS	NAS
MSTRG.9372	NAS	NAS
MSTRG.9446	NAS	NAS
MSTRG.9461	NAS	NA
MSTRG.9464	NAS	NAS
MSTRG.9556	NAS	NAS
MSTRG.9563	NAS	NAS
MSTRG.9578	NAS	NAS
MSTRG.9580	NAS	NAS
MSTRG.9618	NAS	NAS
MSTRG.966	NAS	NAS
MSTRG.9664	NAS	NAS
MSTRG.9679	NAS	NA
MSTRG.9685	NAS	NAS
MSTRG.9695	NAS	NAS
MSTRG.9698	NAS	NAS
MSTRG.9717	NAS	NA
MSTRG.9720	NAS	NAS
MSTRG.9741	NAS	NA
MSTRG.9756	NAS	NAS
MSTRG.9758	NAS	NAS
MSTRG.9807	NAS	NAS
MSTRG.9840	NAS	NAS
MSTRG.9841	NAS	NAS
MSTRG.9863	NAS	NAS
MSTRG.987	NAS	NAS
MSTRG.9871	NAS	NAS
MSTRG.9938	NAS	NA
MSTRG.9942	NAS	NA
MSTRG.9954	NAS	NAS
MSTRG.996	NAS	NAS
MSTRG.9988	NAS	DAS
MSTRG.9988	NAS	NAS
MSTRG.999	NAS	NAS
MSTRG.10083	SAS	NA
MSTRG.1062	SAS	NA
MSTRG.1080	SAS	NA
MSTRG.11329	SAS	NA
MSTRG.11489	SAS	NA
MSTRG.11523	SAS	NA
MSTRG.1156	SAS	NA
MSTRG.1259	SAS	NA
MSTRG.12905	SAS	NA
MSTRG.13233	SAS	NA
MSTRG.13378	SAS	NA
MSTRG.13746	SAS	NA
MSTRG.13752	SAS	NA
MSTRG.13964	SAS	NA
MSTRG.1404	SAS	NA
MSTRG.14210	SAS	NA
MSTRG.14434	SAS	NA
MSTRG.14913	SAS	NA
MSTRG.15174	SAS	NA
MSTRG.16559	SAS	NA
MSTRG.17248	SAS	NA
MSTRG.17251	SAS	NA
MSTRG.17731	SAS	NA
MSTRG.17851	SAS	NA
MSTRG.18123	SAS	NA
MSTRG.1826	SAS	NA
MSTRG.18308	SAS	NA
MSTRG.1857	SAS	NA
MSTRG.18965	SAS	NA
MSTRG.19107	SAS	NA
MSTRG.19470	SAS	NA
MSTRG.200	SAS	NA
MSTRG.2002	SAS	NA
MSTRG.20442	SAS	NA
MSTRG.20845	SAS	NA
MSTRG.21087	SAS	NA
MSTRG.21315	SAS	NA
MSTRG.21490	SAS	NA
MSTRG.21656	SAS	NA
MSTRG.2242	SAS	NA
MSTRG.338	SAS	NA
MSTRG.3937	SAS	NA
MSTRG.3961	SAS	NA
MSTRG.3965	SAS	NA
MSTRG.4167	SAS	NA
MSTRG.4302	SAS	NA
MSTRG.4775	SAS	NA
MSTRG.5608	SAS	NA
MSTRG.5646	SAS	NA
MSTRG.6207	SAS	NA
MSTRG.6920	SAS	NA
MSTRG.7103	SAS	NA
MSTRG.7471	SAS	NA
MSTRG.7542	SAS	NA
MSTRG.7807	SAS	NA
MSTRG.8054	SAS	NA
MSTRG.8325	SAS	NA
MSTRG.8503	SAS	NA
MSTRG.8514	SAS	NA
MSTRG.8520	SAS	NA
MSTRG.8601	SAS	NA
MSTRG.8800	SAS	NA
MSTRG.9055	SAS	NA
MSTRG.9159	SAS	NA
MSTRG.9169	SAS	NA
MSTRG.9266	SAS	NA
MSTRG.9717	SAS	NA
MSTRG.9942	SAS	NA
MSTRG.1000	NA	DAS
MSTRG.10066	NA	DAS
MSTRG.1008	NA	DAS
MSTRG.10105	NA	DAS
MSTRG.1011	NA	DAS
MSTRG.10250	NA	DAS
MSTRG.10266	NA	DAS
MSTRG.10419	NA	DAS
MSTRG.1053	NA	DAS
MSTRG.10660	NA	DAS
MSTRG.10799	NA	DAS
MSTRG.10835	NA	DAS
MSTRG.10838	NA	DAS
MSTRG.10866	NA	DAS
MSTRG.10884	NA	DAS
MSTRG.1104	NA	DAS
MSTRG.11109	NA	DAS
MSTRG.11137	NA	DAS
MSTRG.11174	NA	DAS
MSTRG.11237	NA	DAS
MSTRG.11315	NA	DAS
MSTRG.1135	NA	DAS
MSTRG.11380	NA	DAS
MSTRG.11406	NA	DAS
MSTRG.11467	NA	DAS
MSTRG.11543	NA	DAS
MSTRG.11577	NA	DAS
MSTRG.115	NA	DAS
MSTRG.11648	NA	DAS
MSTRG.11658	NA	DAS
MSTRG.11858	NA	DAS
MSTRG.11958	NA	DAS
MSTRG.12107	NA	DAS
MSTRG.1210	NA	DAS
MSTRG.12204	NA	DAS
MSTRG.12262	NA	DAS
MSTRG.12331	NA	DAS
MSTRG.12396	NA	DAS
MSTRG.12423	NA	DAS
MSTRG.1247	NA	DAS
MSTRG.12509	NA	DAS
MSTRG.12715	NA	DAS
MSTRG.12717	NA	DAS
MSTRG.12733	NA	DAS
MSTRG.12837	NA	DAS
MSTRG.12844	NA	DAS
MSTRG.1284	NA	DAS
MSTRG.12892	NA	DAS
MSTRG.13002	NA	DAS
MSTRG.13064	NA	DAS
MSTRG.13157	NA	DAS
MSTRG.13162	NA	DAS
MSTRG.13315	NA	DAS
MSTRG.13401	NA	DAS
MSTRG.13406	NA	DAS
MSTRG.13544	NA	DAS
MSTRG.13702	NA	DAS
MSTRG.13717	NA	DAS
MSTRG.13824	NA	DAS
MSTRG.13829	NA	DAS
MSTRG.13858	NA	DAS
MSTRG.13904	NA	DAS
MSTRG.13912	NA	DAS
MSTRG.13963	NA	DAS
MSTRG.14003	NA	DAS
MSTRG.14048	NA	DAS
MSTRG.14096	NA	DAS
MSTRG.14151	NA	DAS
MSTRG.14187	NA	DAS
MSTRG.14312	NA	DAS
MSTRG.14383	NA	DAS
MSTRG.14398	NA	DAS
MSTRG.14542	NA	DAS
MSTRG.14588	NA	DAS
MSTRG.14645	NA	DAS
MSTRG.14679	NA	DAS
MSTRG.14750	NA	DAS
MSTRG.14786	NA	DAS
MSTRG.15009	NA	DAS
MSTRG.15067	NA	DAS
MSTRG.15119	NA	DAS
MSTRG.15179	NA	DAS
MSTRG.15303	NA	DAS
MSTRG.15459	NA	DAS
MSTRG.15597	NA	DAS
MSTRG.15727	NA	DAS
MSTRG.15788	NA	DAS
MSTRG.15809	NA	DAS
MSTRG.15829	NA	DAS
MSTRG.15871	NA	DAS
MSTRG.15935	NA	DAS
MSTRG.1594	NA	DAS
MSTRG.15951	NA	DAS
MSTRG.15959	NA	DAS
MSTRG.15962	NA	DAS
MSTRG.16058	NA	DAS
MSTRG.1612	NA	DAS
MSTRG.16213	NA	DAS
MSTRG.16271	NA	DAS
MSTRG.16316	NA	DAS
MSTRG.16369	NA	DAS
MSTRG.16388	NA	DAS
MSTRG.16486	NA	DAS
MSTRG.16490	NA	DAS
MSTRG.16537	NA	DAS
MSTRG.16619	NA	DAS
MSTRG.1664	NA	DAS
MSTRG.1668	NA	DAS
MSTRG.16693	NA	DAS
MSTRG.16724	NA	DAS
MSTRG.16815	NA	DAS
MSTRG.16851	NA	DAS
MSTRG.16882	NA	DAS
MSTRG.17059	NA	DAS
MSTRG.17081	NA	DAS
MSTRG.17085	NA	DAS
MSTRG.1709	NA	DAS
MSTRG.17165	NA	DAS
MSTRG.17236	NA	DAS
MSTRG.172	NA	DAS
MSTRG.17341	NA	DAS
MSTRG.17368	NA	DAS
MSTRG.17408	NA	DAS
MSTRG.17431	NA	DAS
MSTRG.17446	NA	DAS
MSTRG.17581	NA	DAS
MSTRG.17623	NA	DAS
MSTRG.17640	NA	DAS
MSTRG.17642	NA	DAS
MSTRG.17675	NA	DAS
MSTRG.17734	NA	DAS
MSTRG.17775	NA	DAS
MSTRG.17800	NA	DAS
MSTRG.17825	NA	DAS
MSTRG.17862	NA	DAS
MSTRG.17958	NA	DAS
MSTRG.18171	NA	DAS
MSTRG.18177	NA	DAS
MSTRG.18330	NA	DAS
MSTRG.18335	NA	DAS
MSTRG.18381	NA	DAS
MSTRG.18435	NA	DAS
MSTRG.18480	NA	DAS
MSTRG.1862	NA	DAS
MSTRG.1863	NA	DAS
MSTRG.18678	NA	DAS
MSTRG.18693	NA	DAS
MSTRG.18729	NA	DAS
MSTRG.18779	NA	DAS
MSTRG.18814	NA	DAS
MSTRG.1882	NA	DAS
MSTRG.18874	NA	DAS
MSTRG.18926	NA	DAS
MSTRG.18955	NA	DAS
MSTRG.18972	NA	DAS
MSTRG.18999	NA	DAS
MSTRG.1902	NA	DAS
MSTRG.19103	NA	DAS
MSTRG.19110	NA	DAS
MSTRG.19153	NA	DAS
MSTRG.19174	NA	DAS
MSTRG.19220	NA	DAS
MSTRG.19278	NA	DAS
MSTRG.19327	NA	DAS
MSTRG.19342	NA	DAS
MSTRG.19349	NA	DAS
MSTRG.19388	NA	DAS
MSTRG.19410	NA	DAS
MSTRG.19519	NA	DAS
MSTRG.19665	NA	DAS
MSTRG.19682	NA	DAS
MSTRG.19692	NA	DAS
MSTRG.19713	NA	DAS
MSTRG.19882	NA	DAS
MSTRG.19915	NA	DAS
MSTRG.19959	NA	DAS
MSTRG.19968	NA	DAS
MSTRG.1997	NA	DAS
MSTRG.20050	NA	DAS
MSTRG.20205	NA	DAS
MSTRG.20288	NA	DAS
MSTRG.20308	NA	DAS
MSTRG.20326	NA	DAS
MSTRG.20439	NA	DAS
MSTRG.20525	NA	DAS
MSTRG.20620	NA	DAS
MSTRG.20642	NA	DAS
MSTRG.20657	NA	DAS
MSTRG.20697	NA	DAS
MSTRG.20727	NA	DAS
MSTRG.2077	NA	DAS
MSTRG.20990	NA	DAS
MSTRG.21021	NA	DAS
MSTRG.21089	NA	DAS
MSTRG.21176	NA	DAS
MSTRG.21329	NA	DAS
MSTRG.21330	NA	DAS
MSTRG.21375	NA	DAS
MSTRG.21421	NA	DAS
MSTRG.21440	NA	DAS
MSTRG.21444	NA	DAS
MSTRG.21457	NA	DAS
MSTRG.21485	NA	DAS
MSTRG.21540	NA	DAS
MSTRG.21566	NA	DAS
MSTRG.21679	NA	DAS
MSTRG.21769	NA	DAS
MSTRG.21874	NA	DAS
MSTRG.21892	NA	DAS
MSTRG.21909	NA	DAS
MSTRG.2288	NA	DAS
MSTRG.2471	NA	DAS
MSTRG.2499	NA	DAS
MSTRG.2559	NA	DAS
MSTRG.2563	NA	DAS
MSTRG.2574	NA	DAS
MSTRG.2595	NA	DAS
MSTRG.259	NA	DAS
MSTRG.2606	NA	DAS
MSTRG.2614	NA	DAS
MSTRG.268	NA	DAS
MSTRG.2899	NA	DAS
MSTRG.2974	NA	DAS
MSTRG.3176	NA	DAS
MSTRG.3316	NA	DAS
MSTRG.3348	NA	DAS
MSTRG.3352	NA	DAS
MSTRG.3396	NA	DAS
MSTRG.3400	NA	DAS
MSTRG.3460	NA	DAS
MSTRG.3471	NA	DAS
MSTRG.3577	NA	DAS
MSTRG.3635	NA	DAS
MSTRG.3646	NA	DAS
MSTRG.3719	NA	DAS
MSTRG.3754	NA	DAS
MSTRG.3820	NA	DAS
MSTRG.3822	NA	DAS
MSTRG.4076	NA	DAS
MSTRG.4100	NA	DAS
MSTRG.4172	NA	DAS
MSTRG.4333	NA	DAS
MSTRG.4343	NA	DAS
MSTRG.4361	NA	DAS
MSTRG.4367	NA	DAS
MSTRG.4399	NA	DAS
MSTRG.4559	NA	DAS
MSTRG.4613	NA	DAS
MSTRG.4649	NA	DAS
MSTRG.4747	NA	DAS
MSTRG.4842	NA	DAS
MSTRG.4848	NA	DAS
MSTRG.4906	NA	DAS
MSTRG.4945	NA	DAS
MSTRG.4956	NA	DAS
MSTRG.4969	NA	DAS
MSTRG.4984	NA	DAS
MSTRG.4995	NA	DAS
MSTRG.4996	NA	DAS
MSTRG.4	NA	DAS
MSTRG.5001	NA	DAS
MSTRG.5004	NA	DAS
MSTRG.5194	NA	DAS
MSTRG.5196	NA	DAS
MSTRG.5207	NA	DAS
MSTRG.5281	NA	DAS
MSTRG.532	NA	DAS
MSTRG.5423	NA	DAS
MSTRG.5477	NA	DAS
MSTRG.5485	NA	DAS
MSTRG.5555	NA	DAS
MSTRG.5598	NA	DAS
MSTRG.5722	NA	DAS
MSTRG.5756	NA	DAS
MSTRG.5814	NA	DAS
MSTRG.5824	NA	DAS
MSTRG.5867	NA	DAS
MSTRG.5920	NA	DAS
MSTRG.5957	NA	DAS
MSTRG.5964	NA	DAS
MSTRG.6008	NA	DAS
MSTRG.6043	NA	DAS
MSTRG.6070	NA	DAS
MSTRG.6139	NA	DAS
MSTRG.6144	NA	DAS
MSTRG.6149	NA	DAS
MSTRG.6154	NA	DAS
MSTRG.6202	NA	DAS
MSTRG.6262	NA	DAS
MSTRG.6426	NA	DAS
MSTRG.6510	NA	DAS
MSTRG.6573	NA	DAS
MSTRG.6649	NA	DAS
MSTRG.6698	NA	DAS
MSTRG.6736	NA	DAS
MSTRG.6912	NA	DAS
MSTRG.7005	NA	DAS
MSTRG.7148	NA	DAS
MSTRG.7180	NA	DAS
MSTRG.7257	NA	DAS
MSTRG.72	NA	DAS
MSTRG.7364	NA	DAS
MSTRG.7499	NA	DAS
MSTRG.7601	NA	DAS
MSTRG.7625	NA	DAS
MSTRG.7648	NA	DAS
MSTRG.7693	NA	DAS
MSTRG.7772	NA	DAS
MSTRG.7821	NA	DAS
MSTRG.7868	NA	DAS
MSTRG.800	NA	DAS
MSTRG.8012	NA	DAS
MSTRG.8058	NA	DAS
MSTRG.8064	NA	DAS
MSTRG.8101	NA	DAS
MSTRG.8191	NA	DAS
MSTRG.8195	NA	DAS
MSTRG.8224	NA	DAS
MSTRG.8562	NA	DAS
MSTRG.8731	NA	DAS
MSTRG.8772	NA	DAS
MSTRG.8773	NA	DAS
MSTRG.8906	NA	DAS
MSTRG.8919	NA	DAS
MSTRG.9031	NA	DAS
MSTRG.9032	NA	DAS
MSTRG.9187	NA	DAS
MSTRG.9205	NA	DAS
MSTRG.9238	NA	DAS
MSTRG.924	NA	DAS
MSTRG.9291	NA	DAS
MSTRG.9293	NA	DAS
MSTRG.9329	NA	DAS
MSTRG.9353	NA	DAS
MSTRG.9374	NA	DAS
MSTRG.9390	NA	DAS
MSTRG.9397	NA	DAS
MSTRG.9398	NA	DAS
MSTRG.9402	NA	DAS
MSTRG.9463	NA	DAS
MSTRG.9487	NA	DAS
MSTRG.9690	NA	DAS
MSTRG.981	NA	DAS
MSTRG.9888	NA	DAS
MSTRG.10220	NA	NAS
MSTRG.10304	NA	NAS
MSTRG.10415	NA	NAS
MSTRG.1058	NA	NAS
MSTRG.10585	NA	NAS
MSTRG.10699	NA	NAS
MSTRG.10731	NA	NAS
MSTRG.10959	NA	NAS
MSTRG.11028	NA	NAS
MSTRG.11217	NA	NAS
MSTRG.11389	NA	NAS
MSTRG.11589	NA	NAS
MSTRG.1221	NA	NAS
MSTRG.12251	NA	NAS
MSTRG.12252	NA	NAS
MSTRG.12665	NA	NAS
MSTRG.12744	NA	NAS
MSTRG.12750	NA	NAS
MSTRG.12861	NA	NAS
MSTRG.12878	NA	NAS
MSTRG.12881	NA	NAS
MSTRG.13111	NA	NAS
MSTRG.13206	NA	NAS
MSTRG.13362	NA	NAS
MSTRG.13425	NA	NAS
MSTRG.13426	NA	NAS
MSTRG.13554	NA	NAS
MSTRG.13662	NA	NAS
MSTRG.14107	NA	NAS
MSTRG.14193	NA	NAS
MSTRG.14721	NA	NAS
MSTRG.15007	NA	NAS
MSTRG.15071	NA	NAS
MSTRG.15154	NA	NAS
MSTRG.15211	NA	NAS
MSTRG.15231	NA	NAS
MSTRG.15315	NA	NAS
MSTRG.15381	NA	NAS
MSTRG.15447	NA	NAS
MSTRG.15478	NA	NAS
MSTRG.15512	NA	NAS
MSTRG.15527	NA	NAS
MSTRG.15785	NA	NAS
MSTRG.16046	NA	NAS
MSTRG.16097	NA	NAS
MSTRG.16130	NA	NAS
MSTRG.16240	NA	NAS
MSTRG.16294	NA	NAS
MSTRG.16629	NA	NAS
MSTRG.16946	NA	NAS
MSTRG.17001	NA	NAS
MSTRG.17038	NA	NAS
MSTRG.17236	NA	NAS
MSTRG.17277	NA	NAS
MSTRG.17348	NA	NAS
MSTRG.17516	NA	NAS
MSTRG.17559	NA	NAS
MSTRG.17614	NA	NAS
MSTRG.17618	NA	NAS
MSTRG.17675	NA	NAS
MSTRG.18146	NA	NAS
MSTRG.18176	NA	NAS
MSTRG.18177	NA	NAS
MSTRG.18201	NA	NAS
MSTRG.18259	NA	NAS
MSTRG.18313	NA	NAS
MSTRG.18385	NA	NAS
MSTRG.18409	NA	NAS
MSTRG.18729	NA	NAS
MSTRG.18754	NA	NAS
MSTRG.18778	NA	NAS
MSTRG.18831	NA	NAS
MSTRG.18973	NA	NAS
MSTRG.19142	NA	NAS
MSTRG.19299	NA	NAS
MSTRG.19343	NA	NAS
MSTRG.19700	NA	NAS
MSTRG.19803	NA	NAS
MSTRG.19807	NA	NAS
MSTRG.19838	NA	NAS
MSTRG.20034	NA	NAS
MSTRG.20046	NA	NAS
MSTRG.20084	NA	NAS
MSTRG.20292	NA	NAS
MSTRG.20451	NA	NAS
MSTRG.20643	NA	NAS
MSTRG.20666	NA	NAS
MSTRG.20700	NA	NAS
MSTRG.20710	NA	NAS
MSTRG.20715	NA	NAS
MSTRG.20727	NA	NAS
MSTRG.20884	NA	NAS
MSTRG.20925	NA	NAS
MSTRG.21123	NA	NAS
MSTRG.21259	NA	NAS
MSTRG.21269	NA	NAS
MSTRG.21291	NA	NAS
MSTRG.2146	NA	NAS
MSTRG.21551	NA	NAS
MSTRG.21652	NA	NAS
MSTRG.21722	NA	NAS
MSTRG.21826	NA	NAS
MSTRG.21844	NA	NAS
MSTRG.2186	NA	NAS
MSTRG.2392	NA	NAS
MSTRG.2459	NA	NAS
MSTRG.2647	NA	NAS
MSTRG.2684	NA	NAS
MSTRG.3024	NA	NAS
MSTRG.3061	NA	NAS
MSTRG.3092	NA	NAS
MSTRG.3425	NA	NAS
MSTRG.3460	NA	NAS
MSTRG.3478	NA	NAS
MSTRG.3523	NA	NAS
MSTRG.3577	NA	NAS
MSTRG.3656	NA	NAS
MSTRG.3659	NA	NAS
MSTRG.4146	NA	NAS
MSTRG.4175	NA	NAS
MSTRG.4187	NA	NAS
MSTRG.4199	NA	NAS
MSTRG.4406	NA	NAS
MSTRG.4637	NA	NAS
MSTRG.4726	NA	NAS
MSTRG.4743	NA	NAS
MSTRG.4769	NA	NAS
MSTRG.4992	NA	NAS
MSTRG.5091	NA	NAS
MSTRG.5174	NA	NAS
MSTRG.5259	NA	NAS
MSTRG.5476	NA	NAS
MSTRG.5888	NA	NAS
MSTRG.5917	NA	NAS
MSTRG.5956	NA	NAS
MSTRG.6066	NA	NAS
MSTRG.6128	NA	NAS
MSTRG.6224	NA	NAS
MSTRG.6371	NA	NAS
MSTRG.6496	NA	NAS
MSTRG.6548	NA	NAS
MSTRG.7233	NA	NAS
MSTRG.7273	NA	NAS
MSTRG.7433	NA	NAS
MSTRG.7498	NA	NAS
MSTRG.7587	NA	NAS
MSTRG.7632	NA	NAS
MSTRG.7950	NA	NAS
MSTRG.8136	NA	NAS
MSTRG.8163	NA	NAS
MSTRG.8280	NA	NAS
MSTRG.8287	NA	NAS
MSTRG.8390	NA	NAS
MSTRG.8700	NA	NAS
MSTRG.8840	NA	NAS
MSTRG.8898	NA	NAS
MSTRG.9002	NA	NAS
MSTRG.9021	NA	NAS
MSTRG.9173	NA	NAS
MSTRG.9375	NA	NAS
MSTRG.9457	NA	NAS
MSTRG.9617	NA	NAS
MSTRG.9716	NA	NAS
MSTRG.9798	NA	NAS
MSTRG.9965	NA	NAS
MSTRG.10304	NA	SAS
MSTRG.10731	NA	SAS
MSTRG.12861	NA	SAS
MSTRG.13206	NA	SAS
MSTRG.15315	NA	SAS
MSTRG.16946	NA	SAS
MSTRG.17559	NA	SAS
MSTRG.18201	NA	SAS
MSTRG.18385	NA	SAS
MSTRG.18754	NA	SAS
MSTRG.18973	NA	SAS
MSTRG.19838	NA	SAS
MSTRG.20715	NA	SAS
MSTRG.21123	NA	SAS
MSTRG.21722	NA	SAS
MSTRG.21826	NA	SAS
MSTRG.2392	NA	SAS
MSTRG.2459	NA	SAS
MSTRG.2647	NA	SAS
MSTRG.3092	NA	SAS
MSTRG.5476	NA	SAS
MSTRG.7587	NA	SAS
MSTRG.7950	NA	SAS
MSTRG.8163	NA	SAS

## Sheet: Supplemental Table S4
GO Enrichment Analysis of Differential Spliced Genes (DSG)
id	num	pvalue	per	ratio	class	ID	Descrption	Pvalue	Qvalue	Up	Down	fg_num	bg_num
GO:0006396 RNA processing	97	1.30944e-08	8.998	0.119	Biological Process	GO:0006396	RNA processing	1.30944e-08	4.92741e-05	0	0	97	817
GO:0044710 single-organism metabolic process	351	1.27145e-07	32.56	0.084	Biological Process	GO:0044710	single-organism metabolic process	1.27145e-07	0.000239222	0	0	351	4171
GO:0044042 glucan metabolic process	29	2.55637e-07	2.69	0.19	Biological Process	GO:0044042	glucan metabolic process	2.55637e-07	0.000320655	0	0	29	153
GO:0005737 cytoplasm	678	1.57066e-06	64.756	0.082	Cellular Component	GO:0005737	cytoplasm	1.57066e-06	0.000972242	0	0	678	8289
GO:0044262 cellular carbohydrate metabolic process	45	1.12361e-06	4.174	0.142	Biological Process	GO:0044262	cellular carbohydrate metabolic process	1.12361e-06	0.00105703	0	0	45	317
GO:0034660 ncRNA metabolic process	55	2.51233e-06	5.102	0.127	Biological Process	GO:0034660	ncRNA metabolic process	2.51233e-06	0.00189078	0	0	55	432
GO:0005622 intracellular	903	1.59201e-05	86.246	0.077	Cellular Component	GO:0005622	intracellular	1.59201e-05	0.00270383	0	0	903	11671
GO:0044424 intracellular part	900	2.1954e-05	85.96	0.077	Cellular Component	GO:0044424	intracellular part	2.1954e-05	0.00270383	0	0	900	11638
GO:0005730 nucleolus	62	2.43722e-05	5.922	0.124	Cellular Component	GO:0005730	nucleolus	2.43722e-05	0.00270383	0	0	62	498
GO:0031974 membrane-enclosed lumen	144	3.05764e-05	13.754	0.101	Cellular Component	GO:0031974	membrane-enclosed lumen	3.05764e-05	0.00270383	0	0	144	1428
GO:0043233 organelle lumen	144	3.05764e-05	13.754	0.101	Cellular Component	GO:0043233	organelle lumen	3.05764e-05	0.00270383	0	0	144	1428
GO:0070013 intracellular organelle lumen	144	3.05764e-05	13.754	0.101	Cellular Component	GO:0070013	intracellular organelle lumen	3.05764e-05	0.00270383	0	0	144	1428
GO:0009251 glucan catabolic process	11	5.30717e-06	1.02	0.333	Biological Process	GO:0009251	glucan catabolic process	5.30717e-06	0.00306073	0	0	11	33
GO:0034470 ncRNA processing	46	5.69362e-06	4.267	0.133	Biological Process	GO:0034470	ncRNA processing	5.69362e-06	0.00306073	0	0	46	347
GO:0006073 cellular glucan metabolic process	25	8.68409e-06	2.319	0.174	Biological Process	GO:0006073	cellular glucan metabolic process	8.68409e-06	0.00353038	0	0	25	144
GO:0007623 circadian rhythm	24	9.80925e-06	2.226	0.176	Biological Process	GO:0007623	circadian rhythm	9.80925e-06	0.00353038	0	0	24	136
GO:0005982 starch metabolic process	13	1.0008e-05	1.206	0.271	Biological Process	GO:0005982	starch metabolic process	1.0008e-05	0.00353038	0	0	13	48
GO:0044264 cellular polysaccharide metabolic process	30	1.032e-05	2.783	0.156	Biological Process	GO:0044264	cellular polysaccharide metabolic process	1.032e-05	0.00353038	0	0	30	192
GO:0031981 nuclear lumen	126	5.03057e-05	12.034	0.102	Cellular Component	GO:0031981	nuclear lumen	5.03057e-05	0.00389241	0	0	126	1230
GO:0048511 rhythmic process	24	1.43655e-05	2.226	0.173	Biological Process	GO:0048511	rhythmic process	1.43655e-05	0.00420965	0	0	24	139
GO:1902652 secondary alcohol metabolic process	8	1.4543e-05	0.742	0.421	Biological Process	GO:1902652	secondary alcohol metabolic process	1.4543e-05	0.00420965	0	0	8	19
GO:0005976 polysaccharide metabolic process	36	1.60634e-05	3.34	0.141	Biological Process	GO:0005976	polysaccharide metabolic process	1.60634e-05	0.0043176	0	0	36	256
GO:0006996 organelle organization	167	2.32753e-05	15.492	0.09	Biological Process	GO:0006996	organelle organization	2.32753e-05	0.00583901	0	0	167	1860
GO:0044444 cytoplasmic part	567	8.89475e-05	54.155	0.082	Cellular Component	GO:0044444	cytoplasmic part	8.89475e-05	0.00611761	0	0	567	6946
GO:0008203 cholesterol metabolic process	7	6.07031e-05	0.649	0.412	Biological Process	GO:0008203	cholesterol metabolic process	6.07031e-05	0.0126706	0	0	7	17
GO:0090181 regulation of cholesterol metabolic process	7	6.07031e-05	0.649	0.412	Biological Process	GO:0090181	regulation of cholesterol metabolic process	6.07031e-05	0.0126706	0	0	7	17
GO:0019439 aromatic compound catabolic process	38	6.79933e-05	3.525	0.129	Biological Process	GO:0019439	aromatic compound catabolic process	6.79933e-05	0.0126706	0	0	38	295
GO:1901361 organic cyclic compound catabolic process	40	7.03092e-05	3.711	0.126	Biological Process	GO:1901361	organic cyclic compound catabolic process	7.03092e-05	0.0126706	0	0	40	317
GO:0000272 polysaccharide catabolic process	13	7.25876e-05	1.206	0.228	Biological Process	GO:0000272	polysaccharide catabolic process	7.25876e-05	0.0126706	0	0	13	57
GO:0009833 plant-type primary cell wall biogenesis	8	7.42441e-05	0.742	0.348	Biological Process	GO:0009833	plant-type primary cell wall biogenesis	7.42441e-05	0.0126706	0	0	8	23
GO:0071840 cellular component organization or biogenesis	270	7.74502e-05	25.046	0.082	Biological Process	GO:0071840	cellular component organization or biogenesis	7.74502e-05	0.0126706	0	0	270	3309
GO:0044270 cellular nitrogen compound catabolic process	36	8.0812e-05	3.34	0.13	Biological Process	GO:0044270	cellular nitrogen compound catabolic process	8.0812e-05	0.0126706	0	0	36	276
GO:0046700 heterocycle catabolic process	36	8.0812e-05	3.34	0.13	Biological Process	GO:0046700	heterocycle catabolic process	8.0812e-05	0.0126706	0	0	36	276
GO:0010467 gene expression	279	8.84718e-05	25.881	0.081	Biological Process	GO:0010467	gene expression	8.84718e-05	0.0133168	0	0	279	3441
GO:0016776 phosphotransferase activity, phosphate group as acceptor	9	1.45688e-05	0.862	0.36	Molecular Function	GO:0016776	phosphotransferase activity, phosphate group as acceptor	1.45688e-05	0.015574	0	0	9	25
GO:0044723 single-organism carbohydrate metabolic process	57	0.000132907	5.288	0.11	Biological Process	GO:0044723	single-organism carbohydrate metabolic process	0.000132907	0.0192357	0	0	57	520
GO:0005983 starch catabolic process	7	0.000139785	0.649	0.368	Biological Process	GO:0005983	starch catabolic process	0.000139785	0.0194818	0	0	7	19
GO:0016759 cellulose synthase activity	8	4.05625e-05	0.766	0.364	Molecular Function	GO:0016759	cellulose synthase activity	4.05625e-05	0.0216807	0	0	8	22
GO:0004133 glycogen debranching enzyme activity	4	8.08579e-05	0.383	0.8	Molecular Function	GO:0004133	glycogen debranching enzyme activity	8.08579e-05	0.0288123	0	0	4	5
GO:1902589 single-organism organelle organization	99	0.000256054	9.184	0.094	Biological Process	GO:1902589	single-organism organelle organization	0.000256054	0.0298339	0	0	99	1053
GO:0042254 ribosome biogenesis	41	0.000258821	3.803	0.118	Biological Process	GO:0042254	ribosome biogenesis	0.000258821	0.0298339	0	0	41	348
GO:1902653 secondary alcohol biosynthetic process	4	0.000261767	0.371	0.667	Biological Process	GO:1902653	secondary alcohol biosynthetic process	0.000261767	0.0298339	0	0	4	6
GO:0007052 mitotic spindle organization	10	0.000272718	0.928	0.244	Biological Process	GO:0007052	mitotic spindle organization	0.000272718	0.0298339	0	0	10	41
GO:0006974 cellular response to DNA damage stimulus	48	0.000275059	4.453	0.112	Biological Process	GO:0006974	cellular response to DNA damage stimulus	0.000275059	0.0298339	0	0	48	429
GO:0019218 regulation of steroid metabolic process	7	0.000286777	0.649	0.333	Biological Process	GO:0019218	regulation of steroid metabolic process	0.000286777	0.0298339	0	0	7	21
GO:0006489 dolichyl diphosphate biosynthetic process	3	0.000293345	0.278	1	Biological Process	GO:0006489	dolichyl diphosphate biosynthetic process	0.000293345	0.0298339	0	0	3	3
GO:0015808 L-alanine transport	3	0.000293345	0.278	1	Biological Process	GO:0015808	L-alanine transport	0.000293345	0.0298339	0	0	3	3
GO:0046465 dolichyl diphosphate metabolic process	3	0.000293345	0.278	1	Biological Process	GO:0046465	dolichyl diphosphate metabolic process	0.000293345	0.0298339	0	0	3	3
GO:2000071 regulation of defense response by callose deposition	3	0.000293345	0.278	1	Biological Process	GO:2000071	regulation of defense response by callose deposition	0.000293345	0.0298339	0	0	3	3
GO:0043603 cellular amide metabolic process	77	0.000348043	7.143	0.098	Biological Process	GO:0043603	cellular amide metabolic process	0.000348043	0.0300243	0	0	77	784
GO:0071705 nitrogen compound transport	73	0.000356821	6.772	0.099	Biological Process	GO:0071705	nitrogen compound transport	0.000356821	0.0300243	0	0	73	735
GO:0006625 protein targeting to peroxisome	9	0.000359046	0.835	0.257	Biological Process	GO:0006625	protein targeting to peroxisome	0.000359046	0.0300243	0	0	9	35
GO:0033865 nucleoside bisphosphate metabolic process	9	0.000359046	0.835	0.257	Biological Process	GO:0033865	nucleoside bisphosphate metabolic process	0.000359046	0.0300243	0	0	9	35
GO:0033875 ribonucleoside bisphosphate metabolic process	9	0.000359046	0.835	0.257	Biological Process	GO:0033875	ribonucleoside bisphosphate metabolic process	0.000359046	0.0300243	0	0	9	35
GO:0034032 purine nucleoside bisphosphate metabolic process	9	0.000359046	0.835	0.257	Biological Process	GO:0034032	purine nucleoside bisphosphate metabolic process	0.000359046	0.0300243	0	0	9	35
GO:0072662 protein localization to peroxisome	9	0.000359046	0.835	0.257	Biological Process	GO:0072662	protein localization to peroxisome	0.000359046	0.0300243	0	0	9	35
GO:0072663 establishment of protein localization to peroxisome	9	0.000359046	0.835	0.257	Biological Process	GO:0072663	establishment of protein localization to peroxisome	0.000359046	0.0300243	0	0	9	35
GO:0043574 peroxisomal transport	9	0.000450791	0.835	0.25	Biological Process	GO:0043574	peroxisomal transport	0.000450791	0.0363844	0	0	9	36
GO:0044247 cellular polysaccharide catabolic process	8	0.000454443	0.742	0.276	Biological Process	GO:0044247	cellular polysaccharide catabolic process	0.000454443	0.0363844	0	0	8	29
GO:0006364 rRNA processing	29	0.000468851	2.69	0.129	Biological Process	GO:0006364	rRNA processing	0.000468851	0.0366982	0	0	29	225
GO:0016051 carbohydrate biosynthetic process	30	0.000477867	2.783	0.127	Biological Process	GO:0016051	carbohydrate biosynthetic process	0.000477867	0.0366982	0	0	30	236
GO:0042802 identical protein binding	51	0.000180327	4.885	0.108	Molecular Function	GO:0042802	identical protein binding	0.000180327	0.0377687	0	0	51	471
GO:0015180 L-alanine transmembrane transporter activity	3	0.000265643	0.287	1	Molecular Function	GO:0015180	L-alanine transmembrane transporter activity	0.000265643	0.0377687	0	0	3	3
GO:0022858 alanine transmembrane transporter activity	3	0.000265643	0.287	1	Molecular Function	GO:0022858	alanine transmembrane transporter activity	0.000265643	0.0377687	0	0	3	3
GO:0008238 exopeptidase activity	14	0.000266708	1.341	0.187	Molecular Function	GO:0008238	exopeptidase activity	0.000266708	0.0377687	0	0	14	75
GO:0005515 protein binding	242	0.000299789	23.18	0.078	Molecular Function	GO:0005515	protein binding	0.000299789	0.0377687	0	0	242	3085
GO:0019201 nucleotide kinase activity	6	0.000319856	0.575	0.375	Molecular Function	GO:0019201	nucleotide kinase activity	0.000319856	0.0377687	0	0	6	16
GO:0003684 damaged DNA binding	9	0.000353308	0.862	0.25	Molecular Function	GO:0003684	damaged DNA binding	0.000353308	0.0377687	0	0	9	36
GO:0005507 copper ion binding	19	0.000392718	1.82	0.152	Molecular Function	GO:0005507	copper ion binding	0.000392718	0.038165	0	0	19	125
GO:0034637 cellular carbohydrate biosynthetic process	22	0.000547282	2.041	0.143	Biological Process	GO:0034637	cellular carbohydrate biosynthetic process	0.000547282	0.0404278	0	0	22	154
GO:0044711 single-organism biosynthetic process	156	0.000547918	14.471	0.085	Biological Process	GO:0044711	single-organism biosynthetic process	0.000547918	0.0404278	0	0	156	1830
GO:0022613 ribonucleoprotein complex biogenesis	47	0.000562249	4.36	0.109	Biological Process	GO:0022613	ribonucleoprotein complex biogenesis	0.000562249	0.0406874	0	0	47	431
GO:0005975 carbohydrate metabolic process	72	0.000578737	6.679	0.098	Biological Process	GO:0005975	carbohydrate metabolic process	0.000578737	0.0410903	0	0	72	735
GO:0016210 naringenin-chalcone synthase activity	6	0.000663355	0.575	0.333	Molecular Function	GO:0016210	naringenin-chalcone synthase activity	0.000663355	0.0590939	0	0	6	18
GO:0016071 mRNA metabolic process	52	0.0009699	4.824	0.104	Biological Process	GO:0016071	mRNA metabolic process	0.0009699	0.0675876	0	0	52	502
GO:1902850 microtubule cytoskeleton organization involved in mitosis	10	0.00104118	0.928	0.208	Biological Process	GO:1902850	microtubule cytoskeleton organization involved in mitosis	0.00104118	0.0711147	0	0	10	48
GO:0007029 endoplasmic reticulum organization	6	0.00109096	0.557	0.316	Biological Process	GO:0007029	endoplasmic reticulum organization	0.00109096	0.0711147	0	0	6	19
GO:0006695 cholesterol biosynthetic process	3	0.00111501	0.278	0.75	Biological Process	GO:0006695	cholesterol biosynthetic process	0.00111501	0.0711147	0	0	3	4
GO:0032328 alanine transport	3	0.00111501	0.278	0.75	Biological Process	GO:0032328	alanine transport	0.00111501	0.0711147	0	0	3	4
GO:0045540 regulation of cholesterol biosynthetic process	3	0.00111501	0.278	0.75	Biological Process	GO:0045540	regulation of cholesterol biosynthetic process	0.00111501	0.0711147	0	0	3	4
GO:0003824 catalytic activity	607	0.000865186	58.142	0.07	Molecular Function	GO:0003824	catalytic activity	0.000865186	0.0711449	0	0	607	8669
GO:0016780 phosphotransferase activity, for other substituted phosphate groups	5	0.00133972	0.479	0.357	Molecular Function	GO:0016780	phosphotransferase activity, for other substituted phosphate groups	0.00133972	0.081879	0	0	5	14
GO:0016874 ligase activity	20	0.00140051	1.916	0.134	Molecular Function	GO:0016874	ligase activity	0.00140051	0.081879	0	0	20	149
GO:0016877 ligase activity, forming carbon-sulfur bonds	8	0.00141332	0.766	0.229	Molecular Function	GO:0016877	ligase activity, forming carbon-sulfur bonds	0.00141332	0.081879	0	0	8	35
GO:0019205 nucleobase-containing compound kinase activity	8	0.00171618	0.766	0.222	Molecular Function	GO:0019205	nucleobase-containing compound kinase activity	0.00171618	0.081879	0	0	8	36
GO:0016628 oxidoreductase activity, acting on the CH-CH group of donors, NAD or NADP as acceptor	8	0.00206809	0.766	0.216	Molecular Function	GO:0016628	oxidoreductase activity, acting on the CH-CH group of donors, NAD or NADP as acceptor	0.00206809	0.081879	0	0	8	37
GO:0008170 N-methyltransferase activity	12	0.0022667	1.149	0.164	Molecular Function	GO:0008170	N-methyltransferase activity	0.0022667	0.081879	0	0	12	73
GO:0005313 L-glutamate transmembrane transporter activity	3	0.0024073	0.287	0.6	Molecular Function	GO:0005313	L-glutamate transmembrane transporter activity	0.0024073	0.081879	0	0	3	5
GO:0005326 neurotransmitter transporter activity	3	0.0024073	0.287	0.6	Molecular Function	GO:0005326	neurotransmitter transporter activity	0.0024073	0.081879	0	0	3	5
GO:0008889 glycerophosphodiester phosphodiesterase activity	3	0.0024073	0.287	0.6	Molecular Function	GO:0008889	glycerophosphodiester phosphodiesterase activity	0.0024073	0.081879	0	0	3	5
GO:0009041 uridylate kinase activity	3	0.0024073	0.287	0.6	Molecular Function	GO:0009041	uridylate kinase activity	0.0024073	0.081879	0	0	3	5
GO:0015172 acidic amino acid transmembrane transporter activity	3	0.0024073	0.287	0.6	Molecular Function	GO:0015172	acidic amino acid transmembrane transporter activity	0.0024073	0.081879	0	0	3	5
GO:0016157 sucrose synthase activity	3	0.0024073	0.287	0.6	Molecular Function	GO:0016157	sucrose synthase activity	0.0024073	0.081879	0	0	3	5
GO:0016799 hydrolase activity, hydrolyzing N-glycosyl compounds	7	0.00246115	0.67	0.233	Molecular Function	GO:0016799	hydrolase activity, hydrolyzing N-glycosyl compounds	0.00246115	0.081879	0	0	7	30
GO:0019200 carbohydrate kinase activity	7	0.00246115	0.67	0.233	Molecular Function	GO:0019200	carbohydrate kinase activity	0.00246115	0.081879	0	0	7	30
GO:0016803 ether hydrolase activity	5	0.00262392	0.479	0.312	Molecular Function	GO:0016803	ether hydrolase activity	0.00262392	0.081879	0	0	5	16
GO:0015238 drug transmembrane transporter activity	13	0.00264199	1.245	0.155	Molecular Function	GO:0015238	drug transmembrane transporter activity	0.00264199	0.081879	0	0	13	84
GO:0090484 drug transporter activity	13	0.00264199	1.245	0.155	Molecular Function	GO:0090484	drug transporter activity	0.00264199	0.081879	0	0	13	84
GO:0003729 mRNA binding	37	0.00298003	3.544	0.103	Molecular Function	GO:0003729	mRNA binding	0.00298003	0.081879	0	0	37	358
GO:0044822 poly(A) RNA binding	37	0.00298003	3.544	0.103	Molecular Function	GO:0044822	poly(A) RNA binding	0.00298003	0.081879	0	0	37	358
GO:0016791 phosphatase activity	33	0.00340559	3.161	0.106	Molecular Function	GO:0016791	phosphatase activity	0.00340559	0.081879	0	0	33	312
GO:0042578 phosphoric ester hydrolase activity	36	0.00347498	3.448	0.103	Molecular Function	GO:0042578	phosphoric ester hydrolase activity	0.00347498	0.081879	0	0	36	349
GO:0016801 hydrolase activity, acting on ether bonds	5	0.00352241	0.479	0.294	Molecular Function	GO:0016801	hydrolase activity, acting on ether bonds	0.00352241	0.081879	0	0	5	17
GO:0015171 amino acid transmembrane transporter activity	10	0.00359813	0.958	0.172	Molecular Function	GO:0015171	amino acid transmembrane transporter activity	0.00359813	0.081879	0	0	10	58
GO:0004004 ATP-dependent RNA helicase activity	13	0.00361721	1.245	0.149	Molecular Function	GO:0004004	ATP-dependent RNA helicase activity	0.00361721	0.081879	0	0	13	87
GO:0008186 RNA-dependent ATPase activity	13	0.00361721	1.245	0.149	Molecular Function	GO:0008186	RNA-dependent ATPase activity	0.00361721	0.081879	0	0	13	87
GO:0017111 nucleoside-triphosphatase activity	62	0.00374182	5.939	0.091	Molecular Function	GO:0017111	nucleoside-triphosphatase activity	0.00374182	0.081879	0	0	62	683
GO:0050145 nucleoside phosphate kinase activity	4	0.00390102	0.383	0.364	Molecular Function	GO:0050145	nucleoside phosphate kinase activity	0.00390102	0.081879	0	0	4	11
GO:0001872 (1->3)-beta-D-glucan binding	2	0.00413608	0.192	1	Molecular Function	GO:0001872	(1->3)-beta-D-glucan binding	0.00413608	0.081879	0	0	2	2
GO:0003854 3-beta-hydroxy-delta5-steroid dehydrogenase activity	2	0.00413608	0.192	1	Molecular Function	GO:0003854	3-beta-hydroxy-delta5-steroid dehydrogenase activity	0.00413608	0.081879	0	0	2	2
GO:0004030 aldehyde dehydrogenase [NAD(P)+] activity	2	0.00413608	0.192	1	Molecular Function	GO:0004030	aldehyde dehydrogenase [NAD(P)+] activity	0.00413608	0.081879	0	0	2	2
GO:0004108 citrate (Si)-synthase activity	2	0.00413608	0.192	1	Molecular Function	GO:0004108	citrate (Si)-synthase activity	0.00413608	0.081879	0	0	2	2
GO:0004134 4-alpha-glucanotransferase activity	2	0.00413608	0.192	1	Molecular Function	GO:0004134	4-alpha-glucanotransferase activity	0.00413608	0.081879	0	0	2	2
GO:0004163 diphosphomevalonate decarboxylase activity	2	0.00413608	0.192	1	Molecular Function	GO:0004163	diphosphomevalonate decarboxylase activity	0.00413608	0.081879	0	0	2	2
GO:0004774 succinate-CoA ligase activity	2	0.00413608	0.192	1	Molecular Function	GO:0004774	succinate-CoA ligase activity	0.00413608	0.081879	0	0	2	2
GO:0004775 succinate-CoA ligase (ADP-forming) activity	2	0.00413608	0.192	1	Molecular Function	GO:0004775	succinate-CoA ligase (ADP-forming) activity	0.00413608	0.081879	0	0	2	2
GO:0004826 phenylalanine-tRNA ligase activity	2	0.00413608	0.192	1	Molecular Function	GO:0004826	phenylalanine-tRNA ligase activity	0.00413608	0.081879	0	0	2	2
GO:0008825 cyclopropane-fatty-acyl-phospholipid synthase activity	2	0.00413608	0.192	1	Molecular Function	GO:0008825	cyclopropane-fatty-acyl-phospholipid synthase activity	0.00413608	0.081879	0	0	2	2
GO:0015185 gamma-aminobutyric acid transmembrane transporter activity	2	0.00413608	0.192	1	Molecular Function	GO:0015185	gamma-aminobutyric acid transmembrane transporter activity	0.00413608	0.081879	0	0	2	2
GO:0018858 benzoate-CoA ligase activity	2	0.00413608	0.192	1	Molecular Function	GO:0018858	benzoate-CoA ligase activity	0.00413608	0.081879	0	0	2	2
GO:0036440 citrate synthase activity	2	0.00413608	0.192	1	Molecular Function	GO:0036440	citrate synthase activity	0.00413608	0.081879	0	0	2	2
GO:0050269 coniferyl-aldehyde dehydrogenase activity	2	0.00413608	0.192	1	Molecular Function	GO:0050269	coniferyl-aldehyde dehydrogenase activity	0.00413608	0.081879	0	0	2	2
GO:0042803 protein homodimerization activity	29	0.00421554	2.778	0.108	Molecular Function	GO:0042803	protein homodimerization activity	0.00421554	0.0819348	0	0	29	268
GO:0016072 rRNA metabolic process	29	0.00132294	2.69	0.121	Biological Process	GO:0016072	rRNA metabolic process	0.00132294	0.0829706	0	0	29	240
GO:0016817 hydrolase activity, acting on acid anhydrides	66	0.00439912	6.322	0.089	Molecular Function	GO:0016817	hydrolase activity, acting on acid anhydrides	0.00439912	0.0839761	0	0	66	741
GO:0005739 mitochondrion	110	0.00136189	10.506	0.097	Cellular Component	GO:0005739	mitochondrion	0.00136189	0.0843007	0	0	110	1139
GO:0016462 pyrophosphatase activity	65	0.00472025	6.226	0.089	Molecular Function	GO:0016462	pyrophosphatase activity	0.00472025	0.0885254	0	0	65	730
GO:0044085 cellular component biogenesis	122	0.00145481	11.317	0.086	Biological Process	GO:0044085	cellular component biogenesis	0.00145481	0.0892277	0	0	122	1413
GO:0034655 nucleobase-containing compound catabolic process	28	0.00151443	2.597	0.121	Biological Process	GO:0034655	nucleobase-containing compound catabolic process	0.00151443	0.0892277	0	0	28	231
GO:1901575 organic substance catabolic process	117	0.00151771	10.853	0.087	Biological Process	GO:1901575	organic substance catabolic process	0.00151771	0.0892277	0	0	117	1348
GO:0007006 mitochondrial membrane organization	7	0.00154127	0.649	0.259	Biological Process	GO:0007006	mitochondrial membrane organization	0.00154127	0.0892277	0	0	7	27
GO:0090307 mitotic spindle assembly	7	0.00154127	0.649	0.259	Biological Process	GO:0090307	mitotic spindle assembly	0.00154127	0.0892277	0	0	7	27
GO:1901566 organonitrogen compound biosynthetic process	116	0.00157	10.761	0.087	Biological Process	GO:1901566	organonitrogen compound biosynthetic process	0.00157	0.089514	0	0	116	1336
GO:0015031 protein transport	52	0.00163115	4.824	0.101	Biological Process	GO:0015031	protein transport	0.00163115	0.0916124	0	0	52	514
GO:0006886 intracellular protein transport	44	0.00168792	4.082	0.105	Biological Process	GO:0006886	intracellular protein transport	0.00168792	0.0934067	0	0	44	418
GO:0006401 RNA catabolic process	22	0.00175804	2.041	0.131	Biological Process	GO:0006401	RNA catabolic process	0.00175804	0.0958771	0	0	22	168
GO:0003333 amino acid transmembrane transport	11	0.00179952	1.02	0.183	Biological Process	GO:0003333	amino acid transmembrane transport	0.00179952	0.0967369	0	0	11	60
GO:0008757 S-adenosylmethionine-dependent methyltransferase activity	25	0.00539707	2.395	0.111	Molecular Function	GO:0008757	S-adenosylmethionine-dependent methyltransferase activity	0.00539707	0.0994736	0	0	25	225
GO:0017056 structural constituent of nuclear pore	4	0.00555621	0.383	0.333	Molecular Function	GO:0017056	structural constituent of nuclear pore	0.00555621	0.100671	0	0	4	12
GO:0016482 cytoplasmic transport	52	0.00192633	4.824	0.1	Biological Process	GO:0016482	cytoplasmic transport	0.00192633	0.101319	0	0	52	518
GO:0006101 citrate metabolic process	7	0.00193861	0.649	0.25	Biological Process	GO:0006101	citrate metabolic process	0.00193861	0.101319	0	0	7	28
GO:0016052 carbohydrate catabolic process	18	0.00201356	1.67	0.141	Biological Process	GO:0016052	carbohydrate catabolic process	0.00201356	0.103795	0	0	18	128
GO:0016311 dephosphorylation	32	0.00204293	2.968	0.114	Biological Process	GO:0016311	dephosphorylation	0.00204293	0.103886	0	0	32	281
GO:0016818 hydrolase activity, acting on acid anhydrides, in phosphorus-containing anhydrides	65	0.0058356	6.226	0.088	Molecular Function	GO:0016818	hydrolase activity, acting on acid anhydrides, in phosphorus-containing anhydrides	0.0058356	0.103971	0	0	65	737
GO:0016878 acid-thiol ligase activity	5	0.00594523	0.479	0.263	Molecular Function	GO:0016878	acid-thiol ligase activity	0.00594523	0.104188	0	0	5	19
GO:0006281 DNA repair	38	0.00217804	3.525	0.108	Biological Process	GO:0006281	DNA repair	0.00217804	0.109188	0	0	38	352
GO:0045184 establishment of protein localization	54	0.00220524	5.009	0.099	Biological Process	GO:0045184	establishment of protein localization	0.00220524	0.109188	0	0	54	546
GO:0071166 ribonucleoprotein complex localization	12	0.00234224	1.113	0.169	Biological Process	GO:0071166	ribonucleoprotein complex localization	0.00234224	0.110634	0	0	12	71
GO:0071426 ribonucleoprotein complex export from nucleus	12	0.00234224	1.113	0.169	Biological Process	GO:0071426	ribonucleoprotein complex export from nucleus	0.00234224	0.110634	0	0	12	71
GO:0046907 intracellular transport	73	0.00239847	6.772	0.093	Biological Process	GO:0046907	intracellular transport	0.00239847	0.110634	0	0	73	788
GO:0006637 acyl-CoA metabolic process	7	0.00241085	0.649	0.241	Biological Process	GO:0006637	acyl-CoA metabolic process	0.00241085	0.110634	0	0	7	29
GO:0035383 thioester metabolic process	7	0.00241085	0.649	0.241	Biological Process	GO:0035383	thioester metabolic process	0.00241085	0.110634	0	0	7	29
GO:0046835 carbohydrate phosphorylation	7	0.00241085	0.649	0.241	Biological Process	GO:0046835	carbohydrate phosphorylation	0.00241085	0.110634	0	0	7	29
GO:0016741 transferase activity, transferring one-carbon groups	32	0.00643017	3.065	0.102	Molecular Function	GO:0016741	transferase activity, transferring one-carbon groups	0.00643017	0.110869	0	0	32	313
GO:0019674 NAD metabolic process	6	0.0025264	0.557	0.273	Biological Process	GO:0019674	NAD metabolic process	0.0025264	0.112091	0	0	6	22
GO:0071456 cellular response to hypoxia	6	0.0025264	0.557	0.273	Biological Process	GO:0071456	cellular response to hypoxia	0.0025264	0.112091	0	0	6	22
GO:0006405 RNA export from nucleus	13	0.00253195	1.206	0.16	Biological Process	GO:0006405	RNA export from nucleus	0.00253195	0.112091	0	0	13	81
GO:0043226 organelle	775	0.00200092	74.021	0.077	Cellular Component	GO:0043226	organelle	0.00200092	0.112597	0	0	775	10032
GO:0000957 mitochondrial RNA catabolic process	3	0.00264932	0.278	0.6	Biological Process	GO:0000957	mitochondrial RNA catabolic process	0.00264932	0.113447	0	0	3	5
GO:0006808 regulation of nitrogen utilization	3	0.00264932	0.278	0.6	Biological Process	GO:0006808	regulation of nitrogen utilization	0.00264932	0.113447	0	0	3	5
GO:0042752 regulation of circadian rhythm	10	0.00265303	0.928	0.185	Biological Process	GO:0042752	regulation of circadian rhythm	0.00265303	0.113447	0	0	10	54
GO:0043229 intracellular organelle	772	0.00229681	73.734	0.077	Cellular Component	GO:0043229	intracellular organelle	0.00229681	0.118477	0	0	772	9998
GO:0033692 cellular polysaccharide biosynthetic process	18	0.00284003	1.67	0.136	Biological Process	GO:0033692	cellular polysaccharide biosynthetic process	0.00284003	0.120079	0	0	18	132
GO:0032991 macromolecular complex	231	0.00256108	22.063	0.086	Cellular Component	GO:0032991	macromolecular complex	0.00256108	0.121947	0	0	231	2678
GO:0009624 response to nematode	16	0.00296711	1.484	0.143	Biological Process	GO:0009624	response to nematode	0.00296711	0.122559	0	0	16	112
GO:0043604 amide biosynthetic process	63	0.00298379	5.844	0.094	Biological Process	GO:0043604	amide biosynthetic process	0.00298379	0.122559	0	0	63	667
GO:0009117 nucleotide metabolic process	35	0.0029964	3.247	0.108	Biological Process	GO:0009117	nucleotide metabolic process	0.0029964	0.122559	0	0	35	323
GO:0016831 carboxy-lyase activity	8	0.00732765	0.766	0.178	Molecular Function	GO:0016831	carboxy-lyase activity	0.00732765	0.123446	0	0	8	45
GO:0016405 CoA-ligase activity	5	0.00751381	0.479	0.25	Molecular Function	GO:0016405	CoA-ligase activity	0.00751381	0.123446	0	0	5	20
GO:0004029 aldehyde dehydrogenase (NAD) activity	4	0.00762157	0.383	0.308	Molecular Function	GO:0004029	aldehyde dehydrogenase (NAD) activity	0.00762157	0.123446	0	0	4	13
GO:0015643 toxic substance binding	4	0.00762157	0.383	0.308	Molecular Function	GO:0015643	toxic substance binding	0.00762157	0.123446	0	0	4	13
GO:0007031 peroxisome organization	10	0.00305335	0.928	0.182	Biological Process	GO:0007031	peroxisome organization	0.00305335	0.123546	0	0	10	55
GO:0016620 oxidoreductase activity, acting on the aldehyde or oxo group of donors, NAD or NADP as acceptor	6	0.00775131	0.575	0.214	Molecular Function	GO:0016620	oxidoreductase activity, acting on the aldehyde or oxo group of donors, NAD or NADP as acceptor	0.00775131	0.123674	0	0	6	28
GO:0050657 nucleic acid transport	13	0.00315625	1.206	0.157	Biological Process	GO:0050657	nucleic acid transport	0.00315625	0.123718	0	0	13	83
GO:0050658 RNA transport	13	0.00315625	1.206	0.157	Biological Process	GO:0050658	RNA transport	0.00315625	0.123718	0	0	13	83
GO:0051236 establishment of RNA localization	13	0.00315625	1.206	0.157	Biological Process	GO:0051236	establishment of RNA localization	0.00315625	0.123718	0	0	13	83
GO:0009743 response to carbohydrate	20	0.00330347	1.855	0.129	Biological Process	GO:0009743	response to carbohydrate	0.00330347	0.128154	0	0	20	155
GO:0051274 beta-glucan biosynthetic process	9	0.00337867	0.835	0.191	Biological Process	GO:0051274	beta-glucan biosynthetic process	0.00337867	0.129734	0	0	9	47
GO:0009132 nucleoside diphosphate metabolic process	10	0.00350035	0.928	0.179	Biological Process	GO:0009132	nucleoside diphosphate metabolic process	0.00350035	0.129903	0	0	10	56
GO:0051168 nuclear export	14	0.00359083	1.299	0.149	Biological Process	GO:0051168	nuclear export	0.00359083	0.129903	0	0	14	94
GO:0030244 cellulose biosynthetic process	8	0.00360456	0.742	0.205	Biological Process	GO:0030244	cellulose biosynthetic process	0.00360456	0.129903	0	0	8	39
GO:1902580 single-organism cellular localization	43	0.0036249	3.989	0.102	Biological Process	GO:1902580	single-organism cellular localization	0.0036249	0.129903	0	0	43	423
GO:0015931 nucleobase-containing compound transport	18	0.00363079	1.67	0.133	Biological Process	GO:0015931	nucleobase-containing compound transport	0.00363079	0.129903	0	0	18	135
GO:0009832 plant-type cell wall biogenesis	19	0.00375093	1.763	0.13	Biological Process	GO:0009832	plant-type cell wall biogenesis	0.00375093	0.129903	0	0	19	146
GO:0006753 nucleoside phosphate metabolic process	35	0.00384091	3.247	0.107	Biological Process	GO:0006753	nucleoside phosphate metabolic process	0.00384091	0.129903	0	0	35	328
GO:0042886 amide transport	48	0.00387002	4.453	0.099	Biological Process	GO:0042886	amide transport	0.00387002	0.129903	0	0	48	486
GO:0007005 mitochondrion organization	27	0.00388196	2.505	0.115	Biological Process	GO:0007005	mitochondrion organization	0.00388196	0.129903	0	0	27	235
GO:0006865 amino acid transport	11	0.00392088	1.02	0.167	Biological Process	GO:0006865	amino acid transport	0.00392088	0.129903	0	0	11	66
GO:0010114 response to red light	10	0.00399773	0.928	0.175	Biological Process	GO:0010114	response to red light	0.00399773	0.129903	0	0	10	57
GO:0000463 maturation of LSU-rRNA from tricistronic rRNA transcript (SSU-rRNA, 5.8S rRNA, LSU-rRNA)	5	0.00406421	0.464	0.294	Biological Process	GO:0000463	maturation of LSU-rRNA from tricistronic rRNA transcript (SSU-rRNA, 5.8S rRNA, LSU-rRNA)	0.00406421	0.129903	0	0	5	17
GO:0006099 tricarboxylic acid cycle	6	0.0040658	0.557	0.25	Biological Process	GO:0006099	tricarboxylic acid cycle	0.0040658	0.129903	0	0	6	24
GO:0036294 cellular response to decreased oxygen levels	6	0.0040658	0.557	0.25	Biological Process	GO:0036294	cellular response to decreased oxygen levels	0.0040658	0.129903	0	0	6	24
GO:0071453 cellular response to oxygen levels	6	0.0040658	0.557	0.25	Biological Process	GO:0071453	cellular response to oxygen levels	0.0040658	0.129903	0	0	6	24
GO:0006399 tRNA metabolic process	22	0.00416325	2.041	0.122	Biological Process	GO:0006399	tRNA metabolic process	0.00416325	0.129903	0	0	22	180
GO:0015833 peptide transport	46	0.00431257	4.267	0.099	Biological Process	GO:0015833	peptide transport	0.00431257	0.129903	0	0	46	464
GO:0072594 establishment of protein localization to organelle	27	0.00435815	2.505	0.114	Biological Process	GO:0072594	establishment of protein localization to organelle	0.00435815	0.129903	0	0	27	237
GO:0000271 polysaccharide biosynthetic process	19	0.00436168	1.763	0.128	Biological Process	GO:0000271	polysaccharide biosynthetic process	0.00436168	0.129903	0	0	19	148
GO:1903047 mitotic cell cycle process	33	0.00438504	3.061	0.107	Biological Process	GO:1903047	mitotic cell cycle process	0.00438504	0.129903	0	0	33	307
GO:0046940 nucleoside monophosphate phosphorylation	4	0.00439725	0.371	0.364	Biological Process	GO:0046940	nucleoside monophosphate phosphorylation	0.00439725	0.129903	0	0	4	11
GO:0000025 maltose catabolic process	2	0.00441871	0.186	1	Biological Process	GO:0000025	maltose catabolic process	0.00441871	0.129903	0	0	2	2
GO:0006723 cuticle hydrocarbon biosynthetic process	2	0.00441871	0.186	1	Biological Process	GO:0006723	cuticle hydrocarbon biosynthetic process	0.00441871	0.129903	0	0	2	2
GO:0015812 gamma-aminobutyric acid transport	2	0.00441871	0.186	1	Biological Process	GO:0015812	gamma-aminobutyric acid transport	0.00441871	0.129903	0	0	2	2
GO:0035794 positive regulation of mitochondrial membrane permeability	2	0.00441871	0.186	1	Biological Process	GO:0035794	positive regulation of mitochondrial membrane permeability	0.00441871	0.129903	0	0	2	2
GO:0071836 nectar secretion	2	0.00441871	0.186	1	Biological Process	GO:0071836	nectar secretion	0.00441871	0.129903	0	0	2	2
GO:0097345 mitochondrial outer membrane permeabilization	2	0.00441871	0.186	1	Biological Process	GO:0097345	mitochondrial outer membrane permeabilization	0.00441871	0.129903	0	0	2	2
GO:1902108 regulation of mitochondrial membrane permeability involved in apoptotic process	2	0.00441871	0.186	1	Biological Process	GO:1902108	regulation of mitochondrial membrane permeability involved in apoptotic process	0.00441871	0.129903	0	0	2	2
GO:1902110 positive regulation of mitochondrial membrane permeability involved in apoptotic process	2	0.00441871	0.186	1	Biological Process	GO:1902110	positive regulation of mitochondrial membrane permeability involved in apoptotic process	0.00441871	0.129903	0	0	2	2
GO:1902686 mitochondrial outer membrane permeabilization involved in programmed cell death	2	0.00441871	0.186	1	Biological Process	GO:1902686	mitochondrial outer membrane permeabilization involved in programmed cell death	0.00441871	0.129903	0	0	2	2
GO:0003724 RNA helicase activity	13	0.00839117	1.245	0.135	Molecular Function	GO:0003724	RNA helicase activity	0.00839117	0.131914	0	0	13	96
GO:0005525 GTP binding	13	0.00913635	1.245	0.134	Molecular Function	GO:0005525	GTP binding	0.00913635	0.136903	0	0	13	97
GO:0019001 guanyl nucleotide binding	13	0.00913635	1.245	0.134	Molecular Function	GO:0019001	guanyl nucleotide binding	0.00913635	0.136903	0	0	13	97
GO:0032561 guanyl ribonucleotide binding	13	0.00913635	1.245	0.134	Molecular Function	GO:0032561	guanyl ribonucleotide binding	0.00913635	0.136903	0	0	13	97
GO:0004177 aminopeptidase activity	5	0.00934884	0.479	0.238	Molecular Function	GO:0004177	aminopeptidase activity	0.00934884	0.136903	0	0	5	21
GO:0019104 DNA N-glycosylase activity	5	0.00934884	0.479	0.238	Molecular Function	GO:0019104	DNA N-glycosylase activity	0.00934884	0.136903	0	0	5	21
GO:0008168 methyltransferase activity	30	0.00958542	2.874	0.101	Molecular Function	GO:0008168	methyltransferase activity	0.00958542	0.13847	0	0	30	297
GO:0033365 protein localization to organelle	35	0.00488005	3.247	0.105	Biological Process	GO:0033365	protein localization to organelle	0.00488005	0.138808	0	0	35	333
GO:0051649 establishment of localization in cell	81	0.00494215	7.514	0.088	Biological Process	GO:0051649	establishment of localization in cell	0.00494215	0.138808	0	0	81	916
GO:0005984 disaccharide metabolic process	8	0.00497679	0.742	0.195	Biological Process	GO:0005984	disaccharide metabolic process	0.00497679	0.138808	0	0	8	41
GO:0006488 dolichol-linked oligosaccharide biosynthetic process	3	0.00503688	0.278	0.5	Biological Process	GO:0006488	dolichol-linked oligosaccharide biosynthetic process	0.00503688	0.138808	0	0	3	6
GO:0010021 amylopectin biosynthetic process	3	0.00503688	0.278	0.5	Biological Process	GO:0010021	amylopectin biosynthetic process	0.00503688	0.138808	0	0	3	6
GO:0050810 regulation of steroid biosynthetic process	3	0.00503688	0.278	0.5	Biological Process	GO:0050810	regulation of steroid biosynthetic process	0.00503688	0.138808	0	0	3	6
GO:2000896 amylopectin metabolic process	3	0.00503688	0.278	0.5	Biological Process	GO:2000896	amylopectin metabolic process	0.00503688	0.138808	0	0	3	6
GO:0009292 genetic transfer	6	0.00505361	0.557	0.24	Biological Process	GO:0009292	genetic transfer	0.00505361	0.138808	0	0	6	25
GO:0009294 DNA mediated transformation	6	0.00505361	0.557	0.24	Biological Process	GO:0009294	DNA mediated transformation	0.00505361	0.138808	0	0	6	25
GO:0071702 organic substance transport	86	0.00509473	7.978	0.087	Biological Process	GO:0071702	organic substance transport	0.00509473	0.138924	0	0	86	983
GO:0008026 ATP-dependent helicase activity	14	0.0100722	1.341	0.128	Molecular Function	GO:0008026	ATP-dependent helicase activity	0.0100722	0.140696	0	0	14	109
GO:0070035 purine NTP-dependent helicase activity	14	0.0100722	1.341	0.128	Molecular Function	GO:0070035	purine NTP-dependent helicase activity	0.0100722	0.140696	0	0	14	109
GO:0015175 neutral amino acid transmembrane transporter activity	4	0.0101343	0.383	0.286	Molecular Function	GO:0015175	neutral amino acid transmembrane transporter activity	0.0101343	0.140696	0	0	4	14
GO:0072350 tricarboxylic acid metabolic process	7	0.00523108	0.649	0.212	Biological Process	GO:0072350	tricarboxylic acid metabolic process	0.00523108	0.141616	0	0	7	33
GO:0009250 glucan biosynthetic process	13	0.00527659	1.206	0.148	Biological Process	GO:0009250	glucan biosynthetic process	0.00527659	0.141827	0	0	13	88
GO:0008422 beta-glucosidase activity	7	0.0112402	0.67	0.179	Molecular Function	GO:0008422	beta-glucosidase activity	0.0112402	0.14251	0	0	7	39
GO:0004045 aminoacyl-tRNA hydrolase activity	3	0.0116445	0.287	0.375	Molecular Function	GO:0004045	aminoacyl-tRNA hydrolase activity	0.0116445	0.14251	0	0	3	8
GO:0004805 trehalose-phosphatase activity	3	0.0116445	0.287	0.375	Molecular Function	GO:0004805	trehalose-phosphatase activity	0.0116445	0.14251	0	0	3	8
GO:0003951 NAD+ kinase activity	2	0.0118769	0.192	0.667	Molecular Function	GO:0003951	NAD+ kinase activity	0.0118769	0.14251	0	0	2	3
GO:0004385 guanylate kinase activity	2	0.0118769	0.192	0.667	Molecular Function	GO:0004385	guanylate kinase activity	0.0118769	0.14251	0	0	2	3
GO:0008720 D-lactate dehydrogenase activity	2	0.0118769	0.192	0.667	Molecular Function	GO:0008720	D-lactate dehydrogenase activity	0.0118769	0.14251	0	0	2	3
GO:0019154 glycolate dehydrogenase activity	2	0.0118769	0.192	0.667	Molecular Function	GO:0019154	glycolate dehydrogenase activity	0.0118769	0.14251	0	0	2	3
GO:0019156 isoamylase activity	2	0.0118769	0.192	0.667	Molecular Function	GO:0019156	isoamylase activity	0.0118769	0.14251	0	0	2	3
GO:0035885 exochitinase activity	2	0.0118769	0.192	0.667	Molecular Function	GO:0035885	exochitinase activity	0.0118769	0.14251	0	0	2	3
GO:0046524 sucrose-phosphate synthase activity	2	0.0118769	0.192	0.667	Molecular Function	GO:0046524	sucrose-phosphate synthase activity	0.0118769	0.14251	0	0	2	3
GO:0047389 glycerophosphocholine phosphodiesterase activity	2	0.0118769	0.192	0.667	Molecular Function	GO:0047389	glycerophosphocholine phosphodiesterase activity	0.0118769	0.14251	0	0	2	3
GO:0047760 butyrate-CoA ligase activity	2	0.0118769	0.192	0.667	Molecular Function	GO:0047760	butyrate-CoA ligase activity	0.0118769	0.14251	0	0	2	3
GO:0097367 carbohydrate derivative binding	69	0.011998	6.609	0.084	Molecular Function	GO:0097367	carbohydrate derivative binding	0.011998	0.14251	0	0	69	817
GO:0031503 protein complex localization	11	0.00555427	1.02	0.159	Biological Process	GO:0031503	protein complex localization	0.00555427	0.148232	0	0	11	69
GO:0035639 purine ribonucleoside triphosphate binding	54	0.0130302	5.172	0.088	Molecular Function	GO:0035639	purine ribonucleoside triphosphate binding	0.0130302	0.150892	0	0	54	617
GO:0004301 epoxide hydrolase activity	4	0.0131272	0.383	0.267	Molecular Function	GO:0004301	epoxide hydrolase activity	0.0131272	0.150892	0	0	4	15
GO:0042577 lipid phosphatase activity	4	0.0131272	0.383	0.267	Molecular Function	GO:0042577	lipid phosphatase activity	0.0131272	0.150892	0	0	4	15
GO:0030243 cellulose metabolic process	8	0.00579722	0.742	0.19	Biological Process	GO:0030243	cellulose metabolic process	0.00579722	0.153626	0	0	8	42
GO:0048571 long-day photoperiodism	9	0.00594726	0.835	0.176	Biological Process	GO:0048571	long-day photoperiodism	0.00594726	0.155413	0	0	9	51
GO:0051273 beta-glucan metabolic process	9	0.00594726	0.835	0.176	Biological Process	GO:0051273	beta-glucan metabolic process	0.00594726	0.155413	0	0	9	51
GO:0019783 ubiquitin-like protein-specific protease activity	10	0.0136805	0.958	0.143	Molecular Function	GO:0019783	ubiquitin-like protein-specific protease activity	0.0136805	0.155579	0	0	10	70
GO:0043227 membrane-bounded organelle	740	0.0037929	70.678	0.077	Cellular Component	GO:0043227	membrane-bounded organelle	0.0037929	0.15809	0	0	740	9578
GO:0043228 non-membrane-bounded organelle	146	0.00425896	13.945	0.09	Cellular Component	GO:0043228	non-membrane-bounded organelle	0.00425896	0.15809	0	0	146	1625
GO:0043232 intracellular non-membrane-bounded organelle	146	0.00425896	13.945	0.09	Cellular Component	GO:0043232	intracellular non-membrane-bounded organelle	0.00425896	0.15809	0	0	146	1625
GO:0043231 intracellular membrane-bounded organelle	737	0.00434173	70.392	0.077	Cellular Component	GO:0043231	intracellular membrane-bounded organelle	0.00434173	0.15809	0	0	737	9545
GO:0005777 peroxisome	25	0.00522141	2.388	0.126	Cellular Component	GO:0005777	peroxisome	0.00522141	0.165489	0	0	25	198
GO:0042579 microbody	25	0.00522141	2.388	0.126	Cellular Component	GO:0042579	microbody	0.00522141	0.165489	0	0	25	198
GO:0043033 isoamylase complex	2	0.00534697	0.191	1	Cellular Component	GO:0043033	isoamylase complex	0.00534697	0.165489	0	0	2	2
GO:0016887 ATPase activity	47	0.0148688	4.502	0.089	Molecular Function	GO:0016887	ATPase activity	0.0148688	0.167313	0	0	47	528
GO:0099513 polymeric cytoskeletal fiber	17	0.00585312	1.624	0.143	Cellular Component	GO:0099513	polymeric cytoskeletal fiber	0.00585312	0.172528	0	0	17	119
GO:0044452 nucleolar part	14	0.00615869	1.337	0.154	Cellular Component	GO:0044452	nucleolar part	0.00615869	0.173283	0	0	14	91
GO:0010017 red or far-red light signaling pathway	9	0.00677797	0.835	0.173	Biological Process	GO:0010017	red or far-red light signaling pathway	0.00677797	0.173781	0	0	9	52
GO:0006672 ceramide metabolic process	5	0.00683485	0.464	0.263	Biological Process	GO:0006672	ceramide metabolic process	0.00683485	0.173781	0	0	5	19
GO:0015996 chlorophyll catabolic process	5	0.00683485	0.464	0.263	Biological Process	GO:0015996	chlorophyll catabolic process	0.00683485	0.173781	0	0	5	19
GO:0046149 pigment catabolic process	5	0.00683485	0.464	0.263	Biological Process	GO:0046149	pigment catabolic process	0.00683485	0.173781	0	0	5	19
GO:0005654 nucleoplasm	68	0.0065253	6.495	0.099	Cellular Component	GO:0005654	nucleoplasm	0.0065253	0.175616	0	0	68	688
GO:0051641 cellular localization	93	0.00707941	8.627	0.085	Biological Process	GO:0051641	cellular localization	0.00707941	0.177005	0	0	93	1089
GO:0034613 cellular protein localization	52	0.00719234	4.824	0.094	Biological Process	GO:0034613	cellular protein localization	0.00719234	0.177005	0	0	52	553
GO:0006518 peptide metabolic process	63	0.0073915	5.844	0.091	Biological Process	GO:0006518	peptide metabolic process	0.0073915	0.177005	0	0	63	695
GO:0071822 protein complex subunit organization	59	0.00754497	5.473	0.092	Biological Process	GO:0071822	protein complex subunit organization	0.00754497	0.177005	0	0	59	644
GO:0044275 cellular carbohydrate catabolic process	9	0.00769478	0.835	0.17	Biological Process	GO:0044275	cellular carbohydrate catabolic process	0.00769478	0.177005	0	0	9	53
GO:0071489 cellular response to red or far red light	9	0.00769478	0.835	0.17	Biological Process	GO:0071489	cellular response to red or far red light	0.00769478	0.177005	0	0	9	53
GO:0052545 callose localization	8	0.00774202	0.742	0.182	Biological Process	GO:0052545	callose localization	0.00774202	0.177005	0	0	8	44
GO:0055086 nucleobase-containing small molecule metabolic process	41	0.00808953	3.803	0.098	Biological Process	GO:0055086	nucleobase-containing small molecule metabolic process	0.00808953	0.177005	0	0	41	418
GO:0008380 RNA splicing	31	0.00814549	2.876	0.105	Biological Process	GO:0008380	RNA splicing	0.00814549	0.177005	0	0	31	296
GO:0006999 nuclear pore organization	3	0.00838062	0.278	0.429	Biological Process	GO:0006999	nuclear pore organization	0.00838062	0.177005	0	0	3	7
GO:0009649 entrainment of circadian clock	3	0.00838062	0.278	0.429	Biological Process	GO:0009649	entrainment of circadian clock	0.00838062	0.177005	0	0	3	7
GO:0010555 response to mannitol	3	0.00838062	0.278	0.429	Biological Process	GO:0010555	response to mannitol	0.00838062	0.177005	0	0	3	7
GO:0010731 protein glutathionylation	3	0.00838062	0.278	0.429	Biological Process	GO:0010731	protein glutathionylation	0.00838062	0.177005	0	0	3	7
GO:0015800 acidic amino acid transport	3	0.00838062	0.278	0.429	Biological Process	GO:0015800	acidic amino acid transport	0.00838062	0.177005	0	0	3	7
GO:0015813 L-glutamate transport	3	0.00838062	0.278	0.429	Biological Process	GO:0015813	L-glutamate transport	0.00838062	0.177005	0	0	3	7
GO:0019287 isopentenyl diphosphate biosynthetic process, mevalonate pathway	3	0.00838062	0.278	0.429	Biological Process	GO:0019287	isopentenyl diphosphate biosynthetic process, mevalonate pathway	0.00838062	0.177005	0	0	3	7
GO:0019509 L-methionine biosynthetic process from methylthioadenosine	3	0.00838062	0.278	0.429	Biological Process	GO:0019509	L-methionine biosynthetic process from methylthioadenosine	0.00838062	0.177005	0	0	3	7
GO:0031539 positive regulation of anthocyanin metabolic process	3	0.00838062	0.278	0.429	Biological Process	GO:0031539	positive regulation of anthocyanin metabolic process	0.00838062	0.177005	0	0	3	7
GO:0043102 amino acid salvage	3	0.00838062	0.278	0.429	Biological Process	GO:0043102	amino acid salvage	0.00838062	0.177005	0	0	3	7
GO:0043570 maintenance of DNA repeat elements	3	0.00838062	0.278	0.429	Biological Process	GO:0043570	maintenance of DNA repeat elements	0.00838062	0.177005	0	0	3	7
GO:0070525 tRNA threonylcarbamoyladenosine metabolic process	3	0.00838062	0.278	0.429	Biological Process	GO:0070525	tRNA threonylcarbamoyladenosine metabolic process	0.00838062	0.177005	0	0	3	7
GO:0071267 L-methionine salvage	3	0.00838062	0.278	0.429	Biological Process	GO:0071267	L-methionine salvage	0.00838062	0.177005	0	0	3	7
GO:0002538 arachidonic acid metabolite production involved in inflammatory response	4	0.00856096	0.371	0.308	Biological Process	GO:0002538	arachidonic acid metabolite production involved in inflammatory response	0.00856096	0.177005	0	0	4	13
GO:0002539 prostaglandin production involved in inflammatory response	4	0.00856096	0.371	0.308	Biological Process	GO:0002539	prostaglandin production involved in inflammatory response	0.00856096	0.177005	0	0	4	13
GO:0003018 vascular process in circulatory system	4	0.00856096	0.371	0.308	Biological Process	GO:0003018	vascular process in circulatory system	0.00856096	0.177005	0	0	4	13
GO:0009810 stilbene metabolic process	4	0.00856096	0.371	0.308	Biological Process	GO:0009810	stilbene metabolic process	0.00856096	0.177005	0	0	4	13
GO:0018195 peptidyl-arginine modification	4	0.00856096	0.371	0.308	Biological Process	GO:0018195	peptidyl-arginine modification	0.00856096	0.177005	0	0	4	13
GO:0035150 regulation of tube size	4	0.00856096	0.371	0.308	Biological Process	GO:0035150	regulation of tube size	0.00856096	0.177005	0	0	4	13
GO:0035296 regulation of tube diameter	4	0.00856096	0.371	0.308	Biological Process	GO:0035296	regulation of tube diameter	0.00856096	0.177005	0	0	4	13
GO:0045777 positive regulation of blood pressure	4	0.00856096	0.371	0.308	Biological Process	GO:0045777	positive regulation of blood pressure	0.00856096	0.177005	0	0	4	13
GO:0046272 stilbene catabolic process	4	0.00856096	0.371	0.308	Biological Process	GO:0046272	stilbene catabolic process	0.00856096	0.177005	0	0	4	13
GO:0050880 regulation of blood vessel size	4	0.00856096	0.371	0.308	Biological Process	GO:0050880	regulation of blood vessel size	0.00856096	0.177005	0	0	4	13
GO:0097176 epoxide metabolic process	4	0.00856096	0.371	0.308	Biological Process	GO:0097176	epoxide metabolic process	0.00856096	0.177005	0	0	4	13
GO:1902584 positive regulation of response to water deprivation	4	0.00856096	0.371	0.308	Biological Process	GO:1902584	positive regulation of response to water deprivation	0.00856096	0.177005	0	0	4	13
GO:0043933 macromolecular complex subunit organization	98	0.008723	9.091	0.084	Biological Process	GO:0043933	macromolecular complex subunit organization	0.008723	0.17937	0	0	98	1165
GO:0008443 phosphofructokinase activity	3	0.0166404	0.287	0.333	Molecular Function	GO:0008443	phosphofructokinase activity	0.0166404	0.181184	0	0	3	9
GO:0009881 photoreceptor activity	3	0.0166404	0.287	0.333	Molecular Function	GO:0009881	photoreceptor activity	0.0166404	0.181184	0	0	3	9
GO:0008242 omega peptidase activity	5	0.0166461	0.479	0.208	Molecular Function	GO:0008242	omega peptidase activity	0.0166461	0.181184	0	0	5	24
GO:0032553 ribonucleotide binding	64	0.0168906	6.13	0.084	Molecular Function	GO:0032553	ribonucleotide binding	0.0168906	0.181184	0	0	64	762
GO:0008276 protein methyltransferase activity	9	0.0170759	0.862	0.145	Molecular Function	GO:0008276	protein methyltransferase activity	0.0170759	0.181184	0	0	9	62
GO:0015297 antiporter activity	13	0.0171185	1.245	0.124	Molecular Function	GO:0015297	antiporter activity	0.0171185	0.181184	0	0	13	105
GO:0033037 polysaccharide localization	8	0.00888076	0.742	0.178	Biological Process	GO:0033037	polysaccharide localization	0.00888076	0.181621	0	0	8	45
GO:0016903 oxidoreductase activity, acting on the aldehyde or oxo group of donors	6	0.0173455	0.575	0.182	Molecular Function	GO:0016903	oxidoreductase activity, acting on the aldehyde or oxo group of donors	0.0173455	0.181788	0	0	6	33
GO:0000377 RNA splicing, via transesterification reactions with bulged adenosine as nucleophile	25	0.00901538	2.319	0.11	Biological Process	GO:0000377	RNA splicing, via transesterification reactions with bulged adenosine as nucleophile	0.00901538	0.182671	0	0	25	227
GO:0032259 methylation	36	0.00902916	3.34	0.1	Biological Process	GO:0032259	methylation	0.00902916	0.182671	0	0	36	359
GO:0016579 protein deubiquitination	10	0.00922386	0.928	0.156	Biological Process	GO:0016579	protein deubiquitination	0.00922386	0.185612	0	0	10	64
GO:0016627 oxidoreductase activity, acting on the CH-CH group of donors	10	0.0180381	0.958	0.137	Molecular Function	GO:0016627	oxidoreductase activity, acting on the CH-CH group of donors	0.0180381	0.187211	0	0	10	73
GO:0005881 cytoplasmic microtubule	7	0.00732857	0.669	0.219	Cellular Component	GO:0005881	cytoplasmic microtubule	0.00732857	0.189016	0	0	7	32
GO:0004843 thiol-dependent ubiquitin-specific protease activity	8	0.0191963	0.766	0.151	Molecular Function	GO:0004843	thiol-dependent ubiquitin-specific protease activity	0.0191963	0.197316	0	0	8	53
GO:0043043 peptide biosynthetic process	56	0.00990113	5.195	0.091	Biological Process	GO:0043043	peptide biosynthetic process	0.00990113	0.197483	0	0	56	614
GO:0008033 tRNA processing	15	0.00991875	1.391	0.129	Biological Process	GO:0008033	tRNA processing	0.00991875	0.197483	0	0	15	116
GO:0000398 mRNA splicing, via spliceosome	23	0.0101956	2.134	0.112	Biological Process	GO:0000398	mRNA splicing, via spliceosome	0.0101956	0.200502	0	0	23	206
GO:0043331 response to dsRNA	10	0.0102698	0.928	0.154	Biological Process	GO:0043331	response to dsRNA	0.0102698	0.200502	0	0	10	65
GO:0043648 dicarboxylic acid metabolic process	10	0.0102698	0.928	0.154	Biological Process	GO:0043648	dicarboxylic acid metabolic process	0.0102698	0.200502	0	0	10	65
GO:0070646 protein modification by small protein removal	12	0.0102835	1.113	0.141	Biological Process	GO:0070646	protein modification by small protein removal	0.0102835	0.200502	0	0	12	85
GO:0035064 methylated histone binding	4	0.0206609	0.383	0.235	Molecular Function	GO:0035064	methylated histone binding	0.0206609	0.200923	0	0	4	17
GO:0008237 metallopeptidase activity	9	0.0206946	0.862	0.141	Molecular Function	GO:0008237	metallopeptidase activity	0.0206946	0.200923	0	0	9	64
GO:0036459 thiol-dependent ubiquitinyl hydrolase activity	8	0.0213063	0.766	0.148	Molecular Function	GO:0036459	thiol-dependent ubiquitinyl hydrolase activity	0.0213063	0.200923	0	0	8	54
GO:0003924 GTPase activity	14	0.0220115	1.341	0.117	Molecular Function	GO:0003924	GTPase activity	0.0220115	0.200923	0	0	14	120
GO:0046912 transferase activity, transferring acyl groups, acyl groups converted into alkyl on transfer	3	0.0226514	0.287	0.3	Molecular Function	GO:0046912	transferase activity, transferring acyl groups, acyl groups converted into alkyl on transfer	0.0226514	0.200923	0	0	3	10
GO:0003844 1,4-alpha-glucan branching enzyme activity	2	0.0227425	0.192	0.5	Molecular Function	GO:0003844	1,4-alpha-glucan branching enzyme activity	0.0227425	0.200923	0	0	2	4
GO:0004458 D-lactate dehydrogenase (cytochrome) activity	2	0.0227425	0.192	0.5	Molecular Function	GO:0004458	D-lactate dehydrogenase (cytochrome) activity	0.0227425	0.200923	0	0	2	4
GO:0004764 shikimate 3-dehydrogenase (NADP+) activity	2	0.0227425	0.192	0.5	Molecular Function	GO:0004764	shikimate 3-dehydrogenase (NADP+) activity	0.0227425	0.200923	0	0	2	4
GO:0015181 arginine transmembrane transporter activity	2	0.0227425	0.192	0.5	Molecular Function	GO:0015181	arginine transmembrane transporter activity	0.0227425	0.200923	0	0	2	4
GO:0015194 L-serine transmembrane transporter activity	2	0.0227425	0.192	0.5	Molecular Function	GO:0015194	L-serine transmembrane transporter activity	0.0227425	0.200923	0	0	2	4
GO:0016898 oxidoreductase activity, acting on the CH-OH group of donors, cytochrome as acceptor	2	0.0227425	0.192	0.5	Molecular Function	GO:0016898	oxidoreductase activity, acting on the CH-OH group of donors, cytochrome as acceptor	0.0227425	0.200923	0	0	2	4
GO:0022889 serine transmembrane transporter activity	2	0.0227425	0.192	0.5	Molecular Function	GO:0022889	serine transmembrane transporter activity	0.0227425	0.200923	0	0	2	4
GO:0030742 GTP-dependent protein binding	2	0.0227425	0.192	0.5	Molecular Function	GO:0030742	GTP-dependent protein binding	0.0227425	0.200923	0	0	2	4
GO:0032029 myosin tail binding	2	0.0227425	0.192	0.5	Molecular Function	GO:0032029	myosin tail binding	0.0227425	0.200923	0	0	2	4
GO:0032036 myosin heavy chain binding	2	0.0227425	0.192	0.5	Molecular Function	GO:0032036	myosin heavy chain binding	0.0227425	0.200923	0	0	2	4
GO:0080115 myosin XI tail binding	2	0.0227425	0.192	0.5	Molecular Function	GO:0080115	myosin XI tail binding	0.0227425	0.200923	0	0	2	4
GO:1990841 promoter-specific chromatin binding	2	0.0227425	0.192	0.5	Molecular Function	GO:1990841	promoter-specific chromatin binding	0.0227425	0.200923	0	0	2	4
GO:0001871 pattern binding	12	0.0232023	1.149	0.122	Molecular Function	GO:0001871	pattern binding	0.0232023	0.201652	0	0	12	98
GO:0030247 polysaccharide binding	12	0.0232023	1.149	0.122	Molecular Function	GO:0030247	polysaccharide binding	0.0232023	0.201652	0	0	12	98
GO:0032555 purine ribonucleotide binding	62	0.0236022	5.939	0.083	Molecular Function	GO:0032555	purine ribonucleotide binding	0.0236022	0.203474	0	0	62	748
GO:0006954 inflammatory response	5	0.0107092	0.464	0.238	Biological Process	GO:0006954	inflammatory response	0.0107092	0.20469	0	0	5	21
GO:0006403 RNA localization	13	0.0108957	1.206	0.135	Biological Process	GO:0006403	RNA localization	0.0108957	0.20469	0	0	13	96
GO:0006412 translation	54	0.0111495	5.009	0.091	Biological Process	GO:0006412	translation	0.0111495	0.20469	0	0	54	592
GO:0070727 cellular macromolecule localization	55	0.0111792	5.102	0.091	Biological Process	GO:0070727	cellular macromolecule localization	0.0111792	0.20469	0	0	55	605
GO:0009057 macromolecule catabolic process	80	0.0112185	7.421	0.086	Biological Process	GO:0009057	macromolecule catabolic process	0.0112185	0.20469	0	0	80	934
GO:0044764 multi-organism cellular process	12	0.0112502	1.113	0.14	Biological Process	GO:0044764	multi-organism cellular process	0.0112502	0.20469	0	0	12	86
GO:0002532 production of molecular mediator involved in inflammatory response	4	0.0113636	0.371	0.286	Biological Process	GO:0002532	production of molecular mediator involved in inflammatory response	0.0113636	0.20469	0	0	4	14
GO:0019233 sensory perception of pain	4	0.0113636	0.371	0.286	Biological Process	GO:0019233	sensory perception of pain	0.0113636	0.20469	0	0	4	14
GO:0019373 epoxygenase P450 pathway	4	0.0113636	0.371	0.286	Biological Process	GO:0019373	epoxygenase P450 pathway	0.0113636	0.20469	0	0	4	14
GO:0043651 linoleic acid metabolic process	4	0.0113636	0.371	0.286	Biological Process	GO:0043651	linoleic acid metabolic process	0.0113636	0.20469	0	0	4	14
GO:0046271 phenylpropanoid catabolic process	4	0.0113636	0.371	0.286	Biological Process	GO:0046271	phenylpropanoid catabolic process	0.0113636	0.20469	0	0	4	14
GO:0016043 cellular component organization	226	0.0114932	20.965	0.076	Biological Process	GO:0016043	cellular component organization	0.0114932	0.20469	0	0	226	2966
GO:0009628 response to abiotic stimulus	154	0.0115216	14.286	0.079	Biological Process	GO:0009628	response to abiotic stimulus	0.0115216	0.20469	0	0	154	1949
GO:0007067 mitotic nuclear division	15	0.0115294	1.391	0.127	Biological Process	GO:0007067	mitotic nuclear division	0.0115294	0.20469	0	0	15	118
GO:0048586 regulation of long-day photoperiodism, flowering	7	0.0115788	0.649	0.184	Biological Process	GO:0048586	regulation of long-day photoperiodism, flowering	0.0115788	0.20469	0	0	7	38
GO:0000278 mitotic cell cycle	37	0.0122836	3.432	0.098	Biological Process	GO:0000278	mitotic cell cycle	0.0122836	0.20469	0	0	37	379
GO:0000375 RNA splicing, via transesterification reactions	25	0.012308	2.319	0.107	Biological Process	GO:0000375	RNA splicing, via transesterification reactions	0.012308	0.20469	0	0	25	233
GO:2000028 regulation of photoperiodism, flowering	10	0.0126294	0.928	0.149	Biological Process	GO:2000028	regulation of photoperiodism, flowering	0.0126294	0.20469	0	0	10	67
GO:0006432 phenylalanyl-tRNA aminoacylation	2	0.0126694	0.186	0.667	Biological Process	GO:0006432	phenylalanyl-tRNA aminoacylation	0.0126694	0.20469	0	0	2	3
GO:0006741 NADP biosynthetic process	2	0.0126694	0.186	0.667	Biological Process	GO:0006741	NADP biosynthetic process	0.0126694	0.20469	0	0	2	3
GO:0008637 apoptotic mitochondrial changes	2	0.0126694	0.186	0.667	Biological Process	GO:0008637	apoptotic mitochondrial changes	0.0126694	0.20469	0	0	2	3
GO:0009133 nucleoside diphosphate biosynthetic process	2	0.0126694	0.186	0.667	Biological Process	GO:0009133	nucleoside diphosphate biosynthetic process	0.0126694	0.20469	0	0	2	3
GO:0009186 deoxyribonucleoside diphosphate metabolic process	2	0.0126694	0.186	0.667	Biological Process	GO:0009186	deoxyribonucleoside diphosphate metabolic process	0.0126694	0.20469	0	0	2	3
GO:0009189 deoxyribonucleoside diphosphate biosynthetic process	2	0.0126694	0.186	0.667	Biological Process	GO:0009189	deoxyribonucleoside diphosphate biosynthetic process	0.0126694	0.20469	0	0	2	3
GO:0009758 carbohydrate utilization	2	0.0126694	0.186	0.667	Biological Process	GO:0009758	carbohydrate utilization	0.0126694	0.20469	0	0	2	3
GO:0010151 chloroplast elongation	2	0.0126694	0.186	0.667	Biological Process	GO:0010151	chloroplast elongation	0.0126694	0.20469	0	0	2	3
GO:0018175 protein nucleotidylation	2	0.0126694	0.186	0.667	Biological Process	GO:0018175	protein nucleotidylation	0.0126694	0.20469	0	0	2	3
GO:0018177 protein uridylylation	2	0.0126694	0.186	0.667	Biological Process	GO:0018177	protein uridylylation	0.0126694	0.20469	0	0	2	3
GO:0019605 butyrate metabolic process	2	0.0126694	0.186	0.667	Biological Process	GO:0019605	butyrate metabolic process	0.0126694	0.20469	0	0	2	3
GO:0034086 maintenance of sister chromatid cohesion	2	0.0126694	0.186	0.667	Biological Process	GO:0034086	maintenance of sister chromatid cohesion	0.0126694	0.20469	0	0	2	3
GO:0043446 cellular alkane metabolic process	2	0.0126694	0.186	0.667	Biological Process	GO:0043446	cellular alkane metabolic process	0.0126694	0.20469	0	0	2	3
GO:0043447 alkane biosynthetic process	2	0.0126694	0.186	0.667	Biological Process	GO:0043447	alkane biosynthetic process	0.0126694	0.20469	0	0	2	3
GO:0043610 regulation of carbohydrate utilization	2	0.0126694	0.186	0.667	Biological Process	GO:0043610	regulation of carbohydrate utilization	0.0126694	0.20469	0	0	2	3
GO:0046451 diaminopimelate metabolic process	2	0.0126694	0.186	0.667	Biological Process	GO:0046451	diaminopimelate metabolic process	0.0126694	0.20469	0	0	2	3
GO:0090293 nitrogen catabolite regulation of transcription	2	0.0126694	0.186	0.667	Biological Process	GO:0090293	nitrogen catabolite regulation of transcription	0.0126694	0.20469	0	0	2	3
GO:0009056 catabolic process	124	0.0127277	11.503	0.081	Biological Process	GO:0009056	catabolic process	0.0127277	0.20469	0	0	124	1538
GO:0006655 phosphatidylglycerol biosynthetic process	3	0.0127513	0.278	0.375	Biological Process	GO:0006655	phosphatidylglycerol biosynthetic process	0.0127513	0.20469	0	0	3	8
GO:0043101 purine-containing compound salvage	3	0.0127513	0.278	0.375	Biological Process	GO:0043101	purine-containing compound salvage	0.0127513	0.20469	0	0	3	8
GO:0046902 regulation of mitochondrial membrane permeability	3	0.0127513	0.278	0.375	Biological Process	GO:0046902	regulation of mitochondrial membrane permeability	0.0127513	0.20469	0	0	3	8
GO:0071265 L-methionine biosynthetic process	3	0.0127513	0.278	0.375	Biological Process	GO:0071265	L-methionine biosynthetic process	0.0127513	0.20469	0	0	3	8
GO:2000070 regulation of response to water deprivation	6	0.0127626	0.557	0.2	Biological Process	GO:2000070	regulation of response to water deprivation	0.0127626	0.20469	0	0	6	30
GO:0033036 macromolecule localization	78	0.0129147	7.236	0.085	Biological Process	GO:0033036	macromolecule localization	0.0129147	0.20469	0	0	78	913
GO:0048574 long-day photoperiodism, flowering	8	0.0130487	0.742	0.167	Biological Process	GO:0048574	long-day photoperiodism, flowering	0.0130487	0.20469	0	0	8	48
GO:0090407 organophosphate biosynthetic process	33	0.0130505	3.061	0.1	Biological Process	GO:0090407	organophosphate biosynthetic process	0.0130505	0.20469	0	0	33	331
GO:0006787 porphyrin-containing compound catabolic process	5	0.0131159	0.464	0.227	Biological Process	GO:0006787	porphyrin-containing compound catabolic process	0.0131159	0.20469	0	0	5	22
GO:0008217 regulation of blood pressure	5	0.0131159	0.464	0.227	Biological Process	GO:0008217	regulation of blood pressure	0.0131159	0.20469	0	0	5	22
GO:0010187 negative regulation of seed germination	5	0.0131159	0.464	0.227	Biological Process	GO:0010187	negative regulation of seed germination	0.0131159	0.20469	0	0	5	22
GO:0033015 tetrapyrrole catabolic process	5	0.0131159	0.464	0.227	Biological Process	GO:0033015	tetrapyrrole catabolic process	0.0131159	0.20469	0	0	5	22
GO:0031047 gene silencing by RNA	14	0.0131829	1.299	0.128	Biological Process	GO:0031047	gene silencing by RNA	0.0131829	0.20469	0	0	14	109
GO:0009648 photoperiodism	17	0.013248	1.577	0.12	Biological Process	GO:0009648	photoperiodism	0.013248	0.20469	0	0	17	142
GO:0035195 gene silencing by miRNA	7	0.0133232	0.649	0.179	Biological Process	GO:0035195	gene silencing by miRNA	0.0133232	0.20469	0	0	7	39
GO:0010629 negative regulation of gene expression	51	0.0133269	4.731	0.091	Biological Process	GO:0010629	negative regulation of gene expression	0.0133269	0.20469	0	0	51	559
GO:0006400 tRNA modification	12	0.013392	1.113	0.136	Biological Process	GO:0006400	tRNA modification	0.013392	0.204854	0	0	12	88
GO:0044446 intracellular organelle part	408	0.00832757	38.968	0.08	Cellular Component	GO:0044446	intracellular organelle part	0.00832757	0.206191	0	0	408	5080
GO:0005764 lysosome	13	0.00941108	1.242	0.151	Cellular Component	GO:0005764	lysosome	0.00941108	0.209689	0	0	13	86
GO:0043234 protein complex	171	0.00972471	16.332	0.086	Cellular Component	GO:0043234	protein complex	0.00972471	0.209689	0	0	171	1981
GO:0044422 organelle part	410	0.0097988	39.16	0.08	Cellular Component	GO:0044422	organelle part	0.0097988	0.209689	0	0	410	5119
GO:0005874 microtubule	15	0.0101115	1.433	0.142	Cellular Component	GO:0005874	microtubule	0.0101115	0.209689	0	0	15	106
GO:0009501 amyloplast	5	0.0101626	0.478	0.263	Cellular Component	GO:0009501	amyloplast	0.0101626	0.209689	0	0	5	19
GO:2000242 negative regulation of reproductive process	10	0.0139519	0.928	0.147	Biological Process	GO:2000242	negative regulation of reproductive process	0.0139519	0.212554	0	0	10	68
GO:0006732 coenzyme metabolic process	24	0.0142031	2.226	0.107	Biological Process	GO:0006732	coenzyme metabolic process	0.0142031	0.214583	0	0	24	224
GO:0044267 cellular protein metabolic process	250	0.0142155	23.191	0.075	Biological Process	GO:0044267	cellular protein metabolic process	0.0142155	0.214583	0	0	250	3325
GO:0042546 cell wall biogenesis	21	0.0143702	1.948	0.111	Biological Process	GO:0042546	cell wall biogenesis	0.0143702	0.214583	0	0	21	189
GO:0044281 small molecule metabolic process	132	0.0145761	12.245	0.08	Biological Process	GO:0044281	small molecule metabolic process	0.0145761	0.214583	0	0	132	1656
GO:0009086 methionine biosynthetic process	4	0.0146941	0.371	0.267	Biological Process	GO:0009086	methionine biosynthetic process	0.0146941	0.214583	0	0	4	15
GO:0009638 phototropism	4	0.0146941	0.371	0.267	Biological Process	GO:0009638	phototropism	0.0146941	0.214583	0	0	4	15
GO:0042632 cholesterol homeostasis	4	0.0146941	0.371	0.267	Biological Process	GO:0042632	cholesterol homeostasis	0.0146941	0.214583	0	0	4	15
GO:0055092 sterol homeostasis	4	0.0146941	0.371	0.267	Biological Process	GO:0055092	sterol homeostasis	0.0146941	0.214583	0	0	4	15
GO:0006406 mRNA export from nucleus	8	0.0147123	0.742	0.163	Biological Process	GO:0006406	mRNA export from nucleus	0.0147123	0.214583	0	0	8	49
GO:0051028 mRNA transport	8	0.0147123	0.742	0.163	Biological Process	GO:0051028	mRNA transport	0.0147123	0.214583	0	0	8	49
GO:0071427 mRNA-containing ribonucleoprotein complex export from nucleus	8	0.0147123	0.742	0.163	Biological Process	GO:0071427	mRNA-containing ribonucleoprotein complex export from nucleus	0.0147123	0.214583	0	0	8	49
GO:0000226 microtubule cytoskeleton organization	20	0.0148528	1.855	0.112	Biological Process	GO:0000226	microtubule cytoskeleton organization	0.0148528	0.215796	0	0	20	178
GO:0030004 cellular monovalent inorganic cation homeostasis	6	0.0149579	0.557	0.194	Biological Process	GO:0030004	cellular monovalent inorganic cation homeostasis	0.0149579	0.216486	0	0	6	31
GO:0017076 purine nucleotide binding	62	0.0253732	5.939	0.083	Molecular Function	GO:0017076	purine nucleotide binding	0.0253732	0.216991	0	0	62	751
GO:0048581 negative regulation of post-embryonic development	13	0.0150568	1.206	0.13	Biological Process	GO:0048581	negative regulation of post-embryonic development	0.0150568	0.217083	0	0	13	100
GO:0019359 nicotinamide nucleotide biosynthetic process	7	0.0152482	0.649	0.175	Biological Process	GO:0019359	nicotinamide nucleotide biosynthetic process	0.0152482	0.21741	0	0	7	40
GO:0051225 spindle assembly	7	0.0152482	0.649	0.175	Biological Process	GO:0051225	spindle assembly	0.0152482	0.21741	0	0	7	40
GO:0006839 mitochondrial transport	14	0.0153019	1.299	0.126	Biological Process	GO:0006839	mitochondrial transport	0.0153019	0.21741	0	0	14	111
GO:0048767 root hair elongation	9	0.0153106	0.835	0.153	Biological Process	GO:0048767	root hair elongation	0.0153106	0.21741	0	0	9	59
GO:0009890 negative regulation of biosynthetic process	44	0.0156067	4.082	0.093	Biological Process	GO:0009890	negative regulation of biosynthetic process	0.0156067	0.220781	0	0	44	474
GO:0000466 maturation of 5.8S rRNA from tricistronic rRNA transcript (SSU-rRNA, 5.8S rRNA, LSU-rRNA)	5	0.0158624	0.464	0.217	Biological Process	GO:0000466	maturation of 5.8S rRNA from tricistronic rRNA transcript (SSU-rRNA, 5.8S rRNA, LSU-rRNA)	0.0158624	0.223066	0	0	5	23
GO:0010605 negative regulation of macromolecule metabolic process	64	0.0158867	5.937	0.087	Biological Process	GO:0010605	negative regulation of macromolecule metabolic process	0.0158867	0.223066	0	0	64	735
GO:0015179 L-amino acid transmembrane transporter activity	5	0.0269778	0.479	0.185	Molecular Function	GO:0015179	L-amino acid transmembrane transporter activity	0.0269778	0.228512	0	0	5	27
GO:0001882 nucleoside binding	61	0.0277891	5.843	0.082	Molecular Function	GO:0001882	nucleoside binding	0.0277891	0.228512	0	0	61	741
GO:0001883 purine nucleoside binding	61	0.0277891	5.843	0.082	Molecular Function	GO:0001883	purine nucleoside binding	0.0277891	0.228512	0	0	61	741
GO:0032549 ribonucleoside binding	61	0.0277891	5.843	0.082	Molecular Function	GO:0032549	ribonucleoside binding	0.0277891	0.228512	0	0	61	741
GO:0032550 purine ribonucleoside binding	61	0.0277891	5.843	0.082	Molecular Function	GO:0032550	purine ribonucleoside binding	0.0277891	0.228512	0	0	61	741
GO:0043414 macromolecule methylation	24	0.0164811	2.226	0.106	Biological Process	GO:0043414	macromolecule methylation	0.0164811	0.230551	0	0	24	227
GO:0017144 drug metabolic process	33	0.0166317	3.061	0.098	Biological Process	GO:0017144	drug metabolic process	0.0166317	0.231797	0	0	33	337
GO:0031050 dsRNA fragmentation	9	0.0169835	0.835	0.15	Biological Process	GO:0031050	dsRNA fragmentation	0.0169835	0.233735	0	0	9	60
GO:0070918 production of small RNA involved in gene silencing by RNA	9	0.0169835	0.835	0.15	Biological Process	GO:0070918	production of small RNA involved in gene silencing by RNA	0.0169835	0.233735	0	0	9	60
GO:0044712 single-organism catabolic process	52	0.0170294	4.824	0.09	Biological Process	GO:0044712	single-organism catabolic process	0.0170294	0.233735	0	0	52	580
GO:0006913 nucleocytoplasmic transport	17	0.0170813	1.577	0.116	Biological Process	GO:0006913	nucleocytoplasmic transport	0.0170813	0.233735	0	0	17	146
GO:0051169 nuclear transport	17	0.0170813	1.577	0.116	Biological Process	GO:0051169	nuclear transport	0.0170813	0.233735	0	0	17	146
GO:0008134 transcription factor binding	13	0.0295167	1.245	0.115	Molecular Function	GO:0008134	transcription factor binding	0.0295167	0.233807	0	0	13	113
GO:0004812 aminoacyl-tRNA ligase activity	7	0.0295267	0.67	0.149	Molecular Function	GO:0004812	aminoacyl-tRNA ligase activity	0.0295267	0.233807	0	0	7	47
GO:0015926 glucosidase activity	7	0.0295267	0.67	0.149	Molecular Function	GO:0015926	glucosidase activity	0.0295267	0.233807	0	0	7	47
GO:0016875 ligase activity, forming carbon-oxygen bonds	7	0.0295267	0.67	0.149	Molecular Function	GO:0016875	ligase activity, forming carbon-oxygen bonds	0.0295267	0.233807	0	0	7	47
GO:0016876 ligase activity, forming aminoacyl-tRNA and related compounds	7	0.0295267	0.67	0.149	Molecular Function	GO:0016876	ligase activity, forming aminoacyl-tRNA and related compounds	0.0295267	0.233807	0	0	7	47
GO:0019363 pyridine nucleotide biosynthetic process	7	0.0173629	0.649	0.171	Biological Process	GO:0019363	pyridine nucleotide biosynthetic process	0.0173629	0.236727	0	0	7	41
GO:0009982 pseudouridine synthase activity	4	0.0303895	0.383	0.211	Molecular Function	GO:0009982	pseudouridine synthase activity	0.0303895	0.237114	0	0	4	19
GO:0019203 carbohydrate phosphatase activity	4	0.0303895	0.383	0.211	Molecular Function	GO:0019203	carbohydrate phosphatase activity	0.0303895	0.237114	0	0	4	19
GO:0000287 magnesium ion binding	12	0.0306097	1.149	0.118	Molecular Function	GO:0000287	magnesium ion binding	0.0306097	0.237114	0	0	12	102
GO:1902582 single-organism intracellular transport	61	0.0179813	5.659	0.087	Biological Process	GO:1902582	single-organism intracellular transport	0.0179813	0.244274	0	0	61	700
GO:0019637 organophosphate metabolic process	49	0.018072	4.545	0.09	Biological Process	GO:0019637	organophosphate metabolic process	0.018072	0.24449	0	0	49	543
GO:0009639 response to red or far red light	24	0.0181538	2.226	0.105	Biological Process	GO:0009639	response to red or far red light	0.0181538	0.24449	0	0	24	229
GO:0090559 regulation of membrane permeability	3	0.0181922	0.278	0.333	Biological Process	GO:0090559	regulation of membrane permeability	0.0181922	0.24449	0	0	3	9
GO:0009185 ribonucleoside diphosphate metabolic process	8	0.0184926	0.742	0.157	Biological Process	GO:0009185	ribonucleoside diphosphate metabolic process	0.0184926	0.244635	0	0	8	51
GO:0010501 RNA secondary structure unwinding	8	0.0184926	0.742	0.157	Biological Process	GO:0010501	RNA secondary structure unwinding	0.0184926	0.244635	0	0	8	51
GO:0007051 spindle organization	10	0.0185417	0.928	0.141	Biological Process	GO:0007051	spindle organization	0.0185417	0.244635	0	0	10	71
GO:0018904 ether metabolic process	4	0.0185811	0.371	0.25	Biological Process	GO:0018904	ether metabolic process	0.0185811	0.244635	0	0	4	16
GO:0046513 ceramide biosynthetic process	4	0.0185811	0.371	0.25	Biological Process	GO:0046513	ceramide biosynthetic process	0.0185811	0.244635	0	0	4	16
GO:0016441 posttranscriptional gene silencing	12	0.018593	1.113	0.13	Biological Process	GO:0016441	posttranscriptional gene silencing	0.018593	0.244635	0	0	12	92
GO:0071359 cellular response to dsRNA	9	0.0187859	0.835	0.148	Biological Process	GO:0071359	cellular response to dsRNA	0.0187859	0.246111	0	0	9	61
GO:0009067 aspartate family amino acid biosynthetic process	5	0.0189668	0.464	0.208	Biological Process	GO:0009067	aspartate family amino acid biosynthetic process	0.0189668	0.246111	0	0	5	24
GO:0016126 sterol biosynthetic process	5	0.0189668	0.464	0.208	Biological Process	GO:0016126	sterol biosynthetic process	0.0189668	0.246111	0	0	5	24
GO:1902475 L-alpha-amino acid transmembrane transport	5	0.0189668	0.464	0.208	Biological Process	GO:1902475	L-alpha-amino acid transmembrane transport	0.0189668	0.246111	0	0	5	24
GO:0046496 nicotinamide nucleotide metabolic process	11	0.0195385	1.02	0.134	Biological Process	GO:0046496	nicotinamide nucleotide metabolic process	0.0195385	0.252657	0	0	11	82
GO:0005732 small nucleolar ribonucleoprotein complex	5	0.0127502	0.478	0.25	Cellular Component	GO:0005732	small nucleolar ribonucleoprotein complex	0.0127502	0.254593	0	0	5	20
GO:0032040 small-subunit processome	8	0.0133531	0.764	0.182	Cellular Component	GO:0032040	small-subunit processome	0.0133531	0.257206	0	0	8	44
GO:1990904 ribonucleoprotein complex	72	0.0139577	6.877	0.095	Cellular Component	GO:1990904	ribonucleoprotein complex	0.0139577	0.257206	0	0	72	761
GO:0032588 trans-Golgi network membrane	6	0.0141276	0.573	0.214	Cellular Component	GO:0032588	trans-Golgi network membrane	0.0141276	0.257206	0	0	6	28
GO:0051051 negative regulation of transport	6	0.0201064	0.557	0.182	Biological Process	GO:0051051	negative regulation of transport	0.0201064	0.259111	0	0	6	33
GO:0009651 response to salt stress	45	0.0203051	4.174	0.091	Biological Process	GO:0009651	response to salt stress	0.0203051	0.260778	0	0	45	495
GO:0042393 histone binding	10	0.0345381	0.958	0.123	Molecular Function	GO:0042393	histone binding	0.0345381	0.263972	0	0	10	81
GO:0016597 amino acid binding	4	0.0361085	0.383	0.2	Molecular Function	GO:0016597	amino acid binding	0.0361085	0.263972	0	0	4	20
GO:0004457 lactate dehydrogenase activity	2	0.0362992	0.192	0.4	Molecular Function	GO:0004457	lactate dehydrogenase activity	0.0362992	0.263972	0	0	2	5
GO:0004654 polyribonucleotide nucleotidyltransferase activity	2	0.0362992	0.192	0.4	Molecular Function	GO:0004654	polyribonucleotide nucleotidyltransferase activity	0.0362992	0.263972	0	0	2	5
GO:0008843 endochitinase activity	2	0.0362992	0.192	0.4	Molecular Function	GO:0008843	endochitinase activity	0.0362992	0.263972	0	0	2	5
GO:0015189 L-lysine transmembrane transporter activity	2	0.0362992	0.192	0.4	Molecular Function	GO:0015189	L-lysine transmembrane transporter activity	0.0362992	0.263972	0	0	2	5
GO:0050113 inositol oxygenase activity	2	0.0362992	0.192	0.4	Molecular Function	GO:0050113	inositol oxygenase activity	0.0362992	0.263972	0	0	2	5
GO:0051219 phosphoprotein binding	2	0.0362992	0.192	0.4	Molecular Function	GO:0051219	phosphoprotein binding	0.0362992	0.263972	0	0	2	5
GO:2001070 starch binding	2	0.0362992	0.192	0.4	Molecular Function	GO:2001070	starch binding	0.0362992	0.263972	0	0	2	5
GO:0006402 mRNA catabolic process	16	0.0210138	1.484	0.116	Biological Process	GO:0006402	mRNA catabolic process	0.0210138	0.265756	0	0	16	138
GO:0048573 photoperiodism, flowering	16	0.0210138	1.484	0.116	Biological Process	GO:0048573	photoperiodism, flowering	0.0210138	0.265756	0	0	16	138
GO:0019362 pyridine nucleotide metabolic process	11	0.0212182	1.02	0.133	Biological Process	GO:0019362	pyridine nucleotide metabolic process	0.0212182	0.265756	0	0	11	83
GO:0006605 protein targeting	26	0.0215826	2.412	0.101	Biological Process	GO:0006605	protein targeting	0.0215826	0.265756	0	0	26	257
GO:0051276 chromosome organization	55	0.0218221	5.102	0.088	Biological Process	GO:0051276	chromosome organization	0.0218221	0.265756	0	0	55	628
GO:0000959 mitochondrial RNA metabolic process	10	0.0221627	0.928	0.137	Biological Process	GO:0000959	mitochondrial RNA metabolic process	0.0221627	0.265756	0	0	10	73
GO:0030641 regulation of cellular pH	5	0.0224451	0.464	0.2	Biological Process	GO:0030641	regulation of cellular pH	0.0224451	0.265756	0	0	5	25
GO:0048579 negative regulation of long-day photoperiodism, flowering	5	0.0224451	0.464	0.2	Biological Process	GO:0048579	negative regulation of long-day photoperiodism, flowering	0.0224451	0.265756	0	0	5	25
GO:0051453 regulation of intracellular pH	5	0.0224451	0.464	0.2	Biological Process	GO:0051453	regulation of intracellular pH	0.0224451	0.265756	0	0	5	25
GO:0008104 protein localization	61	0.0227466	5.659	0.086	Biological Process	GO:0008104	protein localization	0.0227466	0.265756	0	0	61	709
GO:0007017 microtubule-based process	25	0.0227563	2.319	0.102	Biological Process	GO:0007017	microtubule-based process	0.0227563	0.265756	0	0	25	246
GO:0006084 acetyl-CoA metabolic process	4	0.0230478	0.371	0.235	Biological Process	GO:0006084	acetyl-CoA metabolic process	0.0230478	0.265756	0	0	4	17
GO:0009704 de-etiolation	4	0.0230478	0.371	0.235	Biological Process	GO:0009704	de-etiolation	0.0230478	0.265756	0	0	4	17
GO:0015804 neutral amino acid transport	4	0.0230478	0.371	0.235	Biological Process	GO:0015804	neutral amino acid transport	0.0230478	0.265756	0	0	4	17
GO:0045003 double-strand break repair via synthesis-dependent strand annealing	4	0.0230478	0.371	0.235	Biological Process	GO:0045003	double-strand break repair via synthesis-dependent strand annealing	0.0230478	0.265756	0	0	4	17
GO:0046839 phospholipid dephosphorylation	6	0.0230828	0.557	0.176	Biological Process	GO:0046839	phospholipid dephosphorylation	0.0230828	0.265756	0	0	6	34
GO:0006796 phosphate-containing compound metabolic process	153	0.0233717	14.193	0.077	Biological Process	GO:0006796	phosphate-containing compound metabolic process	0.0233717	0.265756	0	0	153	1978
GO:0005996 monosaccharide metabolic process	12	0.0233896	1.113	0.126	Biological Process	GO:0005996	monosaccharide metabolic process	0.0233896	0.265756	0	0	12	95
GO:0006855 drug transmembrane transport	13	0.0234404	1.206	0.123	Biological Process	GO:0006855	drug transmembrane transport	0.0234404	0.265756	0	0	13	106
GO:0016458 gene silencing	19	0.0238664	1.763	0.109	Biological Process	GO:0016458	gene silencing	0.0238664	0.265756	0	0	19	175
GO:0034284 response to monosaccharide	10	0.0241538	0.928	0.135	Biological Process	GO:0034284	response to monosaccharide	0.0241538	0.265756	0	0	10	74
GO:0000023 maltose metabolic process	2	0.0242239	0.186	0.5	Biological Process	GO:0000023	maltose metabolic process	0.0242239	0.265756	0	0	2	4
GO:0000706 meiotic DNA double-strand break processing	2	0.0242239	0.186	0.5	Biological Process	GO:0000706	meiotic DNA double-strand break processing	0.0242239	0.265756	0	0	2	4
GO:0002949 tRNA threonylcarbamoyladenosine modification	2	0.0242239	0.186	0.5	Biological Process	GO:0002949	tRNA threonylcarbamoyladenosine modification	0.0242239	0.265756	0	0	2	4
GO:0006207 'de novo' pyrimidine nucleobase biosynthetic process	2	0.0242239	0.186	0.5	Biological Process	GO:0006207	'de novo' pyrimidine nucleobase biosynthetic process	0.0242239	0.265756	0	0	2	4
GO:0009265 2'-deoxyribonucleotide biosynthetic process	2	0.0242239	0.186	0.5	Biological Process	GO:0009265	2'-deoxyribonucleotide biosynthetic process	0.0242239	0.265756	0	0	2	4
GO:0010361 regulation of anion channel activity by blue light	2	0.0242239	0.186	0.5	Biological Process	GO:0010361	regulation of anion channel activity by blue light	0.0242239	0.265756	0	0	2	4
GO:0010362 negative regulation of anion channel activity by blue light	2	0.0242239	0.186	0.5	Biological Process	GO:0010362	negative regulation of anion channel activity by blue light	0.0242239	0.265756	0	0	2	4
GO:0015819 lysine transport	2	0.0242239	0.186	0.5	Biological Process	GO:0015819	lysine transport	0.0242239	0.265756	0	0	2	4
GO:0015825 L-serine transport	2	0.0242239	0.186	0.5	Biological Process	GO:0015825	L-serine transport	0.0242239	0.265756	0	0	2	4
GO:0019673 GDP-mannose metabolic process	2	0.0242239	0.186	0.5	Biological Process	GO:0019673	GDP-mannose metabolic process	0.0242239	0.265756	0	0	2	4
GO:0031145 anaphase-promoting complex-dependent proteasomal ubiquitin-dependent protein catabolic process	2	0.0242239	0.186	0.5	Biological Process	GO:0031145	anaphase-promoting complex-dependent proteasomal ubiquitin-dependent protein catabolic process	0.0242239	0.265756	0	0	2	4
GO:0032049 cardiolipin biosynthetic process	2	0.0242239	0.186	0.5	Biological Process	GO:0032049	cardiolipin biosynthetic process	0.0242239	0.265756	0	0	2	4
GO:0032329 serine transport	2	0.0242239	0.186	0.5	Biological Process	GO:0032329	serine transport	0.0242239	0.265756	0	0	2	4
GO:0033615 mitochondrial proton-transporting ATP synthase complex assembly	2	0.0242239	0.186	0.5	Biological Process	GO:0033615	mitochondrial proton-transporting ATP synthase complex assembly	0.0242239	0.265756	0	0	2	4
GO:0044375 regulation of peroxisome size	2	0.0242239	0.186	0.5	Biological Process	GO:0044375	regulation of peroxisome size	0.0242239	0.265756	0	0	2	4
GO:0046037 GMP metabolic process	2	0.0242239	0.186	0.5	Biological Process	GO:0046037	GMP metabolic process	0.0242239	0.265756	0	0	2	4
GO:0046085 adenosine metabolic process	2	0.0242239	0.186	0.5	Biological Process	GO:0046085	adenosine metabolic process	0.0242239	0.265756	0	0	2	4
GO:0046385 deoxyribose phosphate biosynthetic process	2	0.0242239	0.186	0.5	Biological Process	GO:0046385	deoxyribose phosphate biosynthetic process	0.0242239	0.265756	0	0	2	4
GO:0046459 short-chain fatty acid metabolic process	2	0.0242239	0.186	0.5	Biological Process	GO:0046459	short-chain fatty acid metabolic process	0.0242239	0.265756	0	0	2	4
GO:0046475 glycerophospholipid catabolic process	2	0.0242239	0.186	0.5	Biological Process	GO:0046475	glycerophospholipid catabolic process	0.0242239	0.265756	0	0	2	4
GO:0046710 GDP metabolic process	2	0.0242239	0.186	0.5	Biological Process	GO:0046710	GDP metabolic process	0.0242239	0.265756	0	0	2	4
GO:0046931 pore complex assembly	2	0.0242239	0.186	0.5	Biological Process	GO:0046931	pore complex assembly	0.0242239	0.265756	0	0	2	4
GO:0048016 inositol phosphate-mediated signaling	2	0.0242239	0.186	0.5	Biological Process	GO:0048016	inositol phosphate-mediated signaling	0.0242239	0.265756	0	0	2	4
GO:0051292 nuclear pore complex assembly	2	0.0242239	0.186	0.5	Biological Process	GO:0051292	nuclear pore complex assembly	0.0242239	0.265756	0	0	2	4
GO:0080165 callose deposition in phloem sieve plate	2	0.0242239	0.186	0.5	Biological Process	GO:0080165	callose deposition in phloem sieve plate	0.0242239	0.265756	0	0	2	4
GO:1900367 positive regulation of defense response to insect	2	0.0242239	0.186	0.5	Biological Process	GO:1900367	positive regulation of defense response to insect	0.0242239	0.265756	0	0	2	4
GO:1902022 L-lysine transport	2	0.0242239	0.186	0.5	Biological Process	GO:1902022	L-lysine transport	0.0242239	0.265756	0	0	2	4
GO:1903401 L-lysine transmembrane transport	2	0.0242239	0.186	0.5	Biological Process	GO:1903401	L-lysine transmembrane transport	0.0242239	0.265756	0	0	2	4
GO:1903826 arginine transmembrane transport	2	0.0242239	0.186	0.5	Biological Process	GO:1903826	arginine transmembrane transport	0.0242239	0.265756	0	0	2	4
GO:0006734 NADH metabolic process	3	0.0247234	0.278	0.3	Biological Process	GO:0006734	NADH metabolic process	0.0247234	0.265812	0	0	3	10
GO:0007286 spermatid development	3	0.0247234	0.278	0.3	Biological Process	GO:0007286	spermatid development	0.0247234	0.265812	0	0	3	10
GO:0009394 2'-deoxyribonucleotide metabolic process	3	0.0247234	0.278	0.3	Biological Process	GO:0009394	2'-deoxyribonucleotide metabolic process	0.0247234	0.265812	0	0	3	10
GO:0019692 deoxyribose phosphate metabolic process	3	0.0247234	0.278	0.3	Biological Process	GO:0019692	deoxyribose phosphate metabolic process	0.0247234	0.265812	0	0	3	10
GO:0019740 nitrogen utilization	3	0.0247234	0.278	0.3	Biological Process	GO:0019740	nitrogen utilization	0.0247234	0.265812	0	0	3	10
GO:0044030 regulation of DNA methylation	3	0.0247234	0.278	0.3	Biological Process	GO:0044030	regulation of DNA methylation	0.0247234	0.265812	0	0	3	10
GO:0048515 spermatid differentiation	3	0.0247234	0.278	0.3	Biological Process	GO:0048515	spermatid differentiation	0.0247234	0.265812	0	0	3	10
GO:0071482 cellular response to light stimulus	14	0.0248172	1.299	0.119	Biological Process	GO:0071482	cellular response to light stimulus	0.0248172	0.26606	0	0	14	118
GO:0015095 magnesium ion transmembrane transporter activity	3	0.037725	0.287	0.25	Molecular Function	GO:0015095	magnesium ion transmembrane transporter activity	0.037725	0.270658	0	0	3	12
GO:0016229 steroid dehydrogenase activity	3	0.037725	0.287	0.25	Molecular Function	GO:0016229	steroid dehydrogenase activity	0.037725	0.270658	0	0	3	12
GO:0043624 cellular protein complex disassembly	8	0.0253935	0.742	0.148	Biological Process	GO:0043624	cellular protein complex disassembly	0.0253935	0.271465	0	0	8	54
GO:0098656 anion transmembrane transport	28	0.0258816	2.597	0.098	Biological Process	GO:0098656	anion transmembrane transport	0.0258816	0.275899	0	0	28	286
GO:0006793 phosphorus metabolic process	156	0.0262743	14.471	0.077	Biological Process	GO:0006793	phosphorus metabolic process	0.0262743	0.276564	0	0	156	2028
GO:0005977 glycogen metabolic process	5	0.0263114	0.464	0.192	Biological Process	GO:0005977	glycogen metabolic process	0.0263114	0.276564	0	0	5	26
GO:0006112 energy reserve metabolic process	5	0.0263114	0.464	0.192	Biological Process	GO:0006112	energy reserve metabolic process	0.0263114	0.276564	0	0	5	26
GO:0006690 icosanoid metabolic process	5	0.0263114	0.464	0.192	Biological Process	GO:0006690	icosanoid metabolic process	0.0263114	0.276564	0	0	5	26
GO:0015807 L-amino acid transport	5	0.0263114	0.464	0.192	Biological Process	GO:0015807	L-amino acid transport	0.0263114	0.276564	0	0	5	26
GO:0044248 cellular catabolic process	109	0.0269621	10.111	0.08	Biological Process	GO:0044248	cellular catabolic process	0.0269621	0.282613	0	0	109	1371
GO:0030684 preribosome	13	0.0161503	1.242	0.141	Cellular Component	GO:0030684	preribosome	0.0161503	0.2844	0	0	13	92
GO:0031080 nuclear pore outer ring	3	0.0165402	0.287	0.375	Cellular Component	GO:0031080	nuclear pore outer ring	0.0165402	0.2844	0	0	3	8
GO:0016604 nuclear body	17	0.0170289	1.624	0.128	Cellular Component	GO:0016604	nuclear body	0.0170289	0.284889	0	0	17	133
GO:0010558 negative regulation of macromolecule biosynthetic process	41	0.0275009	3.803	0.091	Biological Process	GO:0010558	negative regulation of macromolecule biosynthetic process	0.0275009	0.287004	0	0	41	453
GO:0031327 negative regulation of cellular biosynthetic process	42	0.0275335	3.896	0.09	Biological Process	GO:0031327	negative regulation of cellular biosynthetic process	0.0275335	0.287004	0	0	42	466
GO:0043168 anion binding	87	0.0403022	8.333	0.077	Molecular Function	GO:0043168	anion binding	0.0403022	0.28722	0	0	87	1125
GO:0101005 ubiquitinyl hydrolase activity	8	0.040808	0.766	0.131	Molecular Function	GO:0101005	ubiquitinyl hydrolase activity	0.040808	0.288899	0	0	8	61
GO:0042759 long-chain fatty acid biosynthetic process	4	0.028112	0.371	0.222	Biological Process	GO:0042759	long-chain fatty acid biosynthetic process	0.028112	0.292225	0	0	4	18
GO:0000049 tRNA binding	4	0.0424049	0.383	0.19	Molecular Function	GO:0000049	tRNA binding	0.0424049	0.293764	0	0	4	21
GO:0017022 myosin binding	4	0.0424049	0.383	0.19	Molecular Function	GO:0017022	myosin binding	0.0424049	0.293764	0	0	4	21
GO:0016798 hydrolase activity, acting on glycosyl bonds	31	0.0441963	2.969	0.089	Molecular Function	GO:0016798	hydrolase activity, acting on glycosyl bonds	0.0441963	0.293764	0	0	31	350
GO:0000982 transcription factor activity, RNA polymerase II core promoter proximal region sequence-specific binding	3	0.0467561	0.287	0.231	Molecular Function	GO:0000982	transcription factor activity, RNA polymerase II core promoter proximal region sequence-specific binding	0.0467561	0.293764	0	0	3	13
GO:0008235 metalloexopeptidase activity	3	0.0467561	0.287	0.231	Molecular Function	GO:0008235	metalloexopeptidase activity	0.0467561	0.293764	0	0	3	13
GO:0016830 carbon-carbon lyase activity	9	0.0472568	0.862	0.122	Molecular Function	GO:0016830	carbon-carbon lyase activity	0.0472568	0.293764	0	0	9	74
GO:0004536 deoxyribonuclease activity	7	0.0477569	0.67	0.135	Molecular Function	GO:0004536	deoxyribonuclease activity	0.0477569	0.293764	0	0	7	52
GO:0070011 peptidase activity, acting on L-amino acid peptides	36	0.0481923	3.448	0.086	Molecular Function	GO:0070011	peptidase activity, acting on L-amino acid peptides	0.0481923	0.293764	0	0	36	420
GO:0004386 helicase activity	15	0.0488716	1.437	0.103	Molecular Function	GO:0004386	helicase activity	0.0488716	0.293764	0	0	15	146
GO:0005342 organic acid transmembrane transporter activity	13	0.0501028	1.245	0.107	Molecular Function	GO:0005342	organic acid transmembrane transporter activity	0.0501028	0.293764	0	0	13	122
GO:0046943 carboxylic acid transmembrane transporter activity	13	0.0501028	1.245	0.107	Molecular Function	GO:0046943	carboxylic acid transmembrane transporter activity	0.0501028	0.293764	0	0	13	122
GO:0000404 heteroduplex DNA loop binding	2	0.0521566	0.192	0.333	Molecular Function	GO:0000404	heteroduplex DNA loop binding	0.0521566	0.293764	0	0	2	6
GO:0009882 blue light photoreceptor activity	2	0.0521566	0.192	0.333	Molecular Function	GO:0009882	blue light photoreceptor activity	0.0521566	0.293764	0	0	2	6
GO:0015174 basic amino acid transmembrane transporter activity	2	0.0521566	0.192	0.333	Molecular Function	GO:0015174	basic amino acid transmembrane transporter activity	0.0521566	0.293764	0	0	2	6
GO:0016531 copper chaperone activity	2	0.0521566	0.192	0.333	Molecular Function	GO:0016531	copper chaperone activity	0.0521566	0.293764	0	0	2	6
GO:0019003 GDP binding	2	0.0521566	0.192	0.333	Molecular Function	GO:0019003	GDP binding	0.0521566	0.293764	0	0	2	6
GO:0030060 L-malate dehydrogenase activity	2	0.0521566	0.192	0.333	Molecular Function	GO:0030060	L-malate dehydrogenase activity	0.0521566	0.293764	0	0	2	6
GO:0033764 steroid dehydrogenase activity, acting on the CH-OH group of donors, NAD or NADP as acceptor	2	0.0521566	0.192	0.333	Molecular Function	GO:0033764	steroid dehydrogenase activity, acting on the CH-OH group of donors, NAD or NADP as acceptor	0.0521566	0.293764	0	0	2	6
GO:0008173 RNA methyltransferase activity	8	0.0560427	0.766	0.123	Molecular Function	GO:0008173	RNA methyltransferase activity	0.0560427	0.293764	0	0	8	65
GO:0016894 endonuclease activity, active with either ribo- or deoxyribonucleic acids and producing 3'-phosphomonoesters	3	0.0567438	0.287	0.214	Molecular Function	GO:0016894	endonuclease activity, active with either ribo- or deoxyribonucleic acids and producing 3'-phosphomonoesters	0.0567438	0.293764	0	0	3	14
GO:0016616 oxidoreductase activity, acting on the CH-OH group of donors, NAD or NADP as acceptor	19	0.0572333	1.82	0.095	Molecular Function	GO:0016616	oxidoreductase activity, acting on the CH-OH group of donors, NAD or NADP as acceptor	0.0572333	0.293764	0	0	19	200
GO:0004721 phosphoprotein phosphatase activity	13	0.0587414	1.245	0.104	Molecular Function	GO:0004721	phosphoprotein phosphatase activity	0.0587414	0.293764	0	0	13	125
GO:0008514 organic anion transmembrane transporter activity	16	0.0603739	1.533	0.098	Molecular Function	GO:0008514	organic anion transmembrane transporter activity	0.0603739	0.293764	0	0	16	163
GO:0030246 carbohydrate binding	16	0.0631009	1.533	0.098	Molecular Function	GO:0030246	carbohydrate binding	0.0631009	0.293764	0	0	16	164
GO:0000701 purine-specific mismatch base pair DNA N-glycosylase activity	1	0.0643412	0.096	1	Molecular Function	GO:0000701	purine-specific mismatch base pair DNA N-glycosylase activity	0.0643412	0.293764	0	0	1	1
GO:0000827 inositol-1,3,4,5,6-pentakisphosphate kinase activity	1	0.0643412	0.096	1	Molecular Function	GO:0000827	inositol-1,3,4,5,6-pentakisphosphate kinase activity	0.0643412	0.293764	0	0	1	1
GO:0000828 inositol hexakisphosphate kinase activity	1	0.0643412	0.096	1	Molecular Function	GO:0000828	inositol hexakisphosphate kinase activity	0.0643412	0.293764	0	0	1	1
GO:0000829 inositol heptakisphosphate kinase activity	1	0.0643412	0.096	1	Molecular Function	GO:0000829	inositol heptakisphosphate kinase activity	0.0643412	0.293764	0	0	1	1
GO:0000832 inositol hexakisphosphate 5-kinase activity	1	0.0643412	0.096	1	Molecular Function	GO:0000832	inositol hexakisphosphate 5-kinase activity	0.0643412	0.293764	0	0	1	1
GO:0001094 TFIID-class transcription factor binding	1	0.0643412	0.096	1	Molecular Function	GO:0001094	TFIID-class transcription factor binding	0.0643412	0.293764	0	0	1	1
GO:0003720 telomerase activity	1	0.0643412	0.096	1	Molecular Function	GO:0003720	telomerase activity	0.0643412	0.293764	0	0	1	1
GO:0003721 telomerase RNA reverse transcriptase activity	1	0.0643412	0.096	1	Molecular Function	GO:0003721	telomerase RNA reverse transcriptase activity	0.0643412	0.293764	0	0	1	1
GO:0003858 3-hydroxybutyrate dehydrogenase activity	1	0.0643412	0.096	1	Molecular Function	GO:0003858	3-hydroxybutyrate dehydrogenase activity	0.0643412	0.293764	0	0	1	1
GO:0003975 UDP-N-acetylglucosamine-dolichyl-phosphate N-acetylglucosaminephosphotransferase activity	1	0.0643412	0.096	1	Molecular Function	GO:0003975	UDP-N-acetylglucosamine-dolichyl-phosphate N-acetylglucosaminephosphotransferase activity	0.0643412	0.293764	0	0	1	1
GO:0004053 arginase activity	1	0.0643412	0.096	1	Molecular Function	GO:0004053	arginase activity	0.0643412	0.293764	0	0	1	1
GO:0004073 aspartate-semialdehyde dehydrogenase activity	1	0.0643412	0.096	1	Molecular Function	GO:0004073	aspartate-semialdehyde dehydrogenase activity	0.0643412	0.293764	0	0	1	1
GO:0004140 dephospho-CoA kinase activity	1	0.0643412	0.096	1	Molecular Function	GO:0004140	dephospho-CoA kinase activity	0.0643412	0.293764	0	0	1	1
GO:0004151 dihydroorotase activity	1	0.0643412	0.096	1	Molecular Function	GO:0004151	dihydroorotase activity	0.0643412	0.293764	0	0	1	1
GO:0004335 galactokinase activity	1	0.0643412	0.096	1	Molecular Function	GO:0004335	galactokinase activity	0.0643412	0.293764	0	0	1	1
GO:0004399 histidinol dehydrogenase activity	1	0.0643412	0.096	1	Molecular Function	GO:0004399	histidinol dehydrogenase activity	0.0643412	0.293764	0	0	1	1
GO:0004476 mannose-6-phosphate isomerase activity	1	0.0643412	0.096	1	Molecular Function	GO:0004476	mannose-6-phosphate isomerase activity	0.0643412	0.293764	0	0	1	1
GO:0004479 methionyl-tRNA formyltransferase activity	1	0.0643412	0.096	1	Molecular Function	GO:0004479	methionyl-tRNA formyltransferase activity	0.0643412	0.293764	0	0	1	1
GO:0004514 nicotinate-nucleotide diphosphorylase (carboxylating) activity	1	0.0643412	0.096	1	Molecular Function	GO:0004514	nicotinate-nucleotide diphosphorylase (carboxylating) activity	0.0643412	0.293764	0	0	1	1
GO:0004618 phosphoglycerate kinase activity	1	0.0643412	0.096	1	Molecular Function	GO:0004618	phosphoglycerate kinase activity	0.0643412	0.293764	0	0	1	1
GO:0004631 phosphomevalonate kinase activity	1	0.0643412	0.096	1	Molecular Function	GO:0004631	phosphomevalonate kinase activity	0.0643412	0.293764	0	0	1	1
GO:0004719 protein-L-isoaspartate (D-aspartate) O-methyltransferase activity	1	0.0643412	0.096	1	Molecular Function	GO:0004719	protein-L-isoaspartate (D-aspartate) O-methyltransferase activity	0.0643412	0.293764	0	0	1	1
GO:0004776 succinate-CoA ligase (GDP-forming) activity	1	0.0643412	0.096	1	Molecular Function	GO:0004776	succinate-CoA ligase (GDP-forming) activity	0.0643412	0.293764	0	0	1	1
GO:0004798 thymidylate kinase activity	1	0.0643412	0.096	1	Molecular Function	GO:0004798	thymidylate kinase activity	0.0643412	0.293764	0	0	1	1
GO:0005052 peroxisome matrix targeting signal-1 binding	1	0.0643412	0.096	1	Molecular Function	GO:0005052	peroxisome matrix targeting signal-1 binding	0.0643412	0.293764	0	0	1	1
GO:0008281 sulfonylurea receptor activity	1	0.0643412	0.096	1	Molecular Function	GO:0008281	sulfonylurea receptor activity	0.0643412	0.293764	0	0	1	1
GO:0008511 sodium:potassium:chloride symporter activity	1	0.0643412	0.096	1	Molecular Function	GO:0008511	sodium:potassium:chloride symporter activity	0.0643412	0.293764	0	0	1	1
GO:0008716 D-alanine-D-alanine ligase activity	1	0.0643412	0.096	1	Molecular Function	GO:0008716	D-alanine-D-alanine ligase activity	0.0643412	0.293764	0	0	1	1
GO:0008783 agmatinase activity	1	0.0643412	0.096	1	Molecular Function	GO:0008783	agmatinase activity	0.0643412	0.293764	0	0	1	1
GO:0008808 cardiolipin synthase activity	1	0.0643412	0.096	1	Molecular Function	GO:0008808	cardiolipin synthase activity	0.0643412	0.293764	0	0	1	1
GO:0008839 4-hydroxy-tetrahydrodipicolinate reductase	1	0.0643412	0.096	1	Molecular Function	GO:0008839	4-hydroxy-tetrahydrodipicolinate reductase	0.0643412	0.293764	0	0	1	1
GO:0008930 methylthioadenosine nucleosidase activity	1	0.0643412	0.096	1	Molecular Function	GO:0008930	methylthioadenosine nucleosidase activity	0.0643412	0.293764	0	0	1	1
GO:0015373 monovalent anion:sodium symporter activity	1	0.0643412	0.096	1	Molecular Function	GO:0015373	monovalent anion:sodium symporter activity	0.0643412	0.293764	0	0	1	1
GO:0015377 cation:chloride symporter activity	1	0.0643412	0.096	1	Molecular Function	GO:0015377	cation:chloride symporter activity	0.0643412	0.293764	0	0	1	1
GO:0015378 sodium:chloride symporter activity	1	0.0643412	0.096	1	Molecular Function	GO:0015378	sodium:chloride symporter activity	0.0643412	0.293764	0	0	1	1
GO:0015379 potassium:chloride symporter activity	1	0.0643412	0.096	1	Molecular Function	GO:0015379	potassium:chloride symporter activity	0.0643412	0.293764	0	0	1	1
GO:0015603 iron chelate transmembrane transporter activity	1	0.0643412	0.096	1	Molecular Function	GO:0015603	iron chelate transmembrane transporter activity	0.0643412	0.293764	0	0	1	1
GO:0016631 enoyl-[acyl-carrier-protein] reductase activity	1	0.0643412	0.096	1	Molecular Function	GO:0016631	enoyl-[acyl-carrier-protein] reductase activity	0.0643412	0.293764	0	0	1	1
GO:0016871 cycloartenol synthase activity	1	0.0643412	0.096	1	Molecular Function	GO:0016871	cycloartenol synthase activity	0.0643412	0.293764	0	0	1	1
GO:0030572 phosphatidyltransferase activity	1	0.0643412	0.096	1	Molecular Function	GO:0030572	phosphatidyltransferase activity	0.0643412	0.293764	0	0	1	1
GO:0031517 red light photoreceptor activity	1	0.0643412	0.096	1	Molecular Function	GO:0031517	red light photoreceptor activity	0.0643412	0.293764	0	0	1	1
GO:0031685 adenosine receptor binding	1	0.0643412	0.096	1	Molecular Function	GO:0031685	adenosine receptor binding	0.0643412	0.293764	0	0	1	1
GO:0031687 A2A adenosine receptor binding	1	0.0643412	0.096	1	Molecular Function	GO:0031687	A2A adenosine receptor binding	0.0643412	0.293764	0	0	1	1
GO:0032404 mismatch repair complex binding	1	0.0643412	0.096	1	Molecular Function	GO:0032404	mismatch repair complex binding	0.0643412	0.293764	0	0	1	1
GO:0032407 MutSalpha complex binding	1	0.0643412	0.096	1	Molecular Function	GO:0032407	MutSalpha complex binding	0.0643412	0.293764	0	0	1	1
GO:0032977 membrane insertase activity	1	0.0643412	0.096	1	Molecular Function	GO:0032977	membrane insertase activity	0.0643412	0.293764	0	0	1	1
GO:0033857 diphosphoinositol-pentakisphosphate kinase activity	1	0.0643412	0.096	1	Molecular Function	GO:0033857	diphosphoinositol-pentakisphosphate kinase activity	0.0643412	0.293764	0	0	1	1
GO:0043136 glycerol-3-phosphatase activity	1	0.0643412	0.096	1	Molecular Function	GO:0043136	glycerol-3-phosphatase activity	0.0643412	0.293764	0	0	1	1
GO:0043743 LPPG:FO 2-phospho-L-lactate transferase activity	1	0.0643412	0.096	1	Molecular Function	GO:0043743	LPPG:FO 2-phospho-L-lactate transferase activity	0.0643412	0.293764	0	0	1	1
GO:0044610 FMN transmembrane transporter activity	1	0.0643412	0.096	1	Molecular Function	GO:0044610	FMN transmembrane transporter activity	0.0643412	0.293764	0	0	1	1
GO:0046870 cadmium ion binding	1	0.0643412	0.096	1	Molecular Function	GO:0046870	cadmium ion binding	0.0643412	0.293764	0	0	1	1
GO:0048244 phytanoyl-CoA dioxygenase activity	1	0.0643412	0.096	1	Molecular Function	GO:0048244	phytanoyl-CoA dioxygenase activity	0.0643412	0.293764	0	0	1	1
GO:0050072 m7G(5')pppN diphosphatase activity	1	0.0643412	0.096	1	Molecular Function	GO:0050072	m7G(5')pppN diphosphatase activity	0.0643412	0.293764	0	0	1	1
GO:0051752 phosphoglucan, water dikinase activity	1	0.0643412	0.096	1	Molecular Function	GO:0051752	phosphoglucan, water dikinase activity	0.0643412	0.293764	0	0	1	1
GO:0051980 iron-nicotianamine transmembrane transporter activity	1	0.0643412	0.096	1	Molecular Function	GO:0051980	iron-nicotianamine transmembrane transporter activity	0.0643412	0.293764	0	0	1	1
GO:0061676 importin-alpha family protein binding	1	0.0643412	0.096	1	Molecular Function	GO:0061676	importin-alpha family protein binding	0.0643412	0.293764	0	0	1	1
GO:0080042 ADP-glucose pyrophosphohydrolase activity	1	0.0643412	0.096	1	Molecular Function	GO:0080042	ADP-glucose pyrophosphohydrolase activity	0.0643412	0.293764	0	0	1	1
GO:0016278 lysine N-methyltransferase activity	5	0.064467	0.479	0.147	Molecular Function	GO:0016278	lysine N-methyltransferase activity	0.064467	0.293764	0	0	5	34
GO:0016279 protein-lysine N-methyltransferase activity	5	0.064467	0.479	0.147	Molecular Function	GO:0016279	protein-lysine N-methyltransferase activity	0.064467	0.293764	0	0	5	34
GO:0042623 ATPase activity, coupled	35	0.0645787	3.352	0.084	Molecular Function	GO:0042623	ATPase activity, coupled	0.0645787	0.293764	0	0	35	417
GO:0015630 microtubule cytoskeleton	29	0.0182933	2.77	0.11	Cellular Component	GO:0015630	microtubule cytoskeleton	0.0182933	0.293937	0	0	29	264
GO:0030529 intracellular ribonucleoprotein complex	69	0.0185985	6.59	0.094	Cellular Component	GO:0030529	intracellular ribonucleoprotein complex	0.0185985	0.293937	0	0	69	735
GO:0005684 U2-type spliceosomal complex	10	0.0189943	0.955	0.154	Cellular Component	GO:0005684	U2-type spliceosomal complex	0.0189943	0.293937	0	0	10	65
GO:1902494 catalytic complex	85	0.0200457	8.118	0.091	Cellular Component	GO:1902494	catalytic complex	0.0200457	0.302642	0	0	85	934
GO:0008234 cysteine-type peptidase activity	12	0.0696834	1.149	0.103	Molecular Function	GO:0008234	cysteine-type peptidase activity	0.0696834	0.309052	0	0	12	116
GO:0003872 6-phosphofructokinase activity	2	0.069963	0.192	0.286	Molecular Function	GO:0003872	6-phosphofructokinase activity	0.069963	0.309052	0	0	2	7
GO:0004611 phosphoenolpyruvate carboxykinase activity	2	0.069963	0.192	0.286	Molecular Function	GO:0004611	phosphoenolpyruvate carboxykinase activity	0.069963	0.309052	0	0	2	7
GO:0008239 dipeptidyl-peptidase activity	2	0.069963	0.192	0.286	Molecular Function	GO:0008239	dipeptidyl-peptidase activity	0.069963	0.309052	0	0	2	7
GO:0015385 sodium:proton antiporter activity	2	0.069963	0.192	0.286	Molecular Function	GO:0015385	sodium:proton antiporter activity	0.069963	0.309052	0	0	2	7
GO:0032135 DNA insertion or deletion binding	2	0.069963	0.192	0.286	Molecular Function	GO:0032135	DNA insertion or deletion binding	0.069963	0.309052	0	0	2	7
GO:0070006 metalloaminopeptidase activity	2	0.069963	0.192	0.286	Molecular Function	GO:0070006	metalloaminopeptidase activity	0.069963	0.309052	0	0	2	7
GO:0000470 maturation of LSU-rRNA	6	0.0298904	0.557	0.167	Biological Process	GO:0000470	maturation of LSU-rRNA	0.0298904	0.30928	0	0	6	36
GO:0006611 protein export from nucleus	9	0.0299171	0.835	0.136	Biological Process	GO:0006611	protein export from nucleus	0.0299171	0.30928	0	0	9	66
GO:0003697 single-stranded DNA binding	9	0.0709111	0.862	0.113	Molecular Function	GO:0003697	single-stranded DNA binding	0.0709111	0.31195	0	0	9	80
GO:0008028 monocarboxylic acid transmembrane transporter activity	5	0.0714106	0.479	0.143	Molecular Function	GO:0008028	monocarboxylic acid transmembrane transporter activity	0.0714106	0.31286	0	0	5	35
GO:0005773 vacuole	100	0.0212705	9.551	0.089	Cellular Component	GO:0005773	vacuole	0.0212705	0.313487	0	0	100	1123
GO:0004364 glutathione transferase activity	7	0.0719093	0.67	0.123	Molecular Function	GO:0004364	glutathione transferase activity	0.0719093	0.313759	0	0	7	57
GO:0009892 negative regulation of metabolic process	71	0.0307358	6.586	0.083	Biological Process	GO:0009892	negative regulation of metabolic process	0.0307358	0.316873	0	0	71	856
GO:0035194 posttranscriptional gene silencing by RNA	10	0.0308961	0.928	0.13	Biological Process	GO:0035194	posttranscriptional gene silencing by RNA	0.0308961	0.317533	0	0	10	77
GO:0071478 cellular response to radiation	15	0.0309686	1.391	0.113	Biological Process	GO:0071478	cellular response to radiation	0.0309686	0.317533	0	0	15	133
GO:0000281 mitotic cytokinesis	12	0.0311253	1.113	0.121	Biological Process	GO:0000281	mitotic cytokinesis	0.0311253	0.318274	0	0	12	99
GO:0072524 pyridine-containing compound metabolic process	11	0.0312381	1.02	0.125	Biological Process	GO:0072524	pyridine-containing compound metabolic process	0.0312381	0.318561	0	0	11	88
GO:0044183 protein binding involved in protein folding	4	0.073318	0.383	0.16	Molecular Function	GO:0044183	protein binding involved in protein folding	0.073318	0.318606	0	0	4	25
GO:0010608 posttranscriptional regulation of gene expression	28	0.0314673	2.597	0.096	Biological Process	GO:0010608	posttranscriptional regulation of gene expression	0.0314673	0.320031	0	0	28	291
GO:0061024 membrane organization	32	0.0319836	2.968	0.094	Biological Process	GO:0061024	membrane organization	0.0319836	0.322003	0	0	32	342
GO:2000113 negative regulation of cellular macromolecule biosynthetic process	39	0.0320273	3.618	0.09	Biological Process	GO:2000113	negative regulation of cellular macromolecule biosynthetic process	0.0320273	0.322003	0	0	39	432
GO:0051640 organelle localization	18	0.0323047	1.67	0.107	Biological Process	GO:0051640	organelle localization	0.0323047	0.322003	0	0	18	169
GO:0006490 oligosaccharide-lipid intermediate biosynthetic process	3	0.0323457	0.278	0.273	Biological Process	GO:0006490	oligosaccharide-lipid intermediate biosynthetic process	0.0323457	0.322003	0	0	3	11
GO:0007064 mitotic sister chromatid cohesion	3	0.0323457	0.278	0.273	Biological Process	GO:0007064	mitotic sister chromatid cohesion	0.0323457	0.322003	0	0	3	11
GO:0034969 histone arginine methylation	3	0.0323457	0.278	0.273	Biological Process	GO:0034969	histone arginine methylation	0.0323457	0.322003	0	0	3	11
GO:0043271 negative regulation of ion transport	3	0.0323457	0.278	0.273	Biological Process	GO:0043271	negative regulation of ion transport	0.0323457	0.322003	0	0	3	11
GO:0046471 phosphatidylglycerol metabolic process	3	0.0323457	0.278	0.273	Biological Process	GO:0046471	phosphatidylglycerol metabolic process	0.0323457	0.322003	0	0	3	11
GO:0009259 ribonucleotide metabolic process	24	0.032498	2.226	0.099	Biological Process	GO:0009259	ribonucleotide metabolic process	0.032498	0.322665	0	0	24	242
GO:0003723 RNA binding	137	0.0757998	13.123	0.072	Molecular Function	GO:0003723	RNA binding	0.0757998	0.328057	0	0	137	1896
GO:0009617 response to bacterium	48	0.0331372	4.453	0.087	Biological Process	GO:0009617	response to bacterium	0.0331372	0.328063	0	0	48	551
GO:0006631 fatty acid metabolic process	22	0.0333404	2.041	0.101	Biological Process	GO:0006631	fatty acid metabolic process	0.0333404	0.328063	0	0	22	218
GO:0006555 methionine metabolic process	4	0.0337859	0.371	0.211	Biological Process	GO:0006555	methionine metabolic process	0.0337859	0.328063	0	0	4	19
GO:0006805 xenobiotic metabolic process	4	0.0337859	0.371	0.211	Biological Process	GO:0006805	xenobiotic metabolic process	0.0337859	0.328063	0	0	4	19
GO:0009902 chloroplast relocation	4	0.0337859	0.371	0.211	Biological Process	GO:0009902	chloroplast relocation	0.0337859	0.328063	0	0	4	19
GO:0051667 establishment of plastid localization	4	0.0337859	0.371	0.211	Biological Process	GO:0051667	establishment of plastid localization	0.0337859	0.328063	0	0	4	19
GO:0071466 cellular response to xenobiotic stimulus	4	0.0337859	0.371	0.211	Biological Process	GO:0071466	cellular response to xenobiotic stimulus	0.0337859	0.328063	0	0	4	19
GO:0006874 cellular calcium ion homeostasis	8	0.0339135	0.742	0.14	Biological Process	GO:0006874	cellular calcium ion homeostasis	0.0339135	0.328063	0	0	8	57
GO:0043094 cellular metabolic compound salvage	8	0.0339135	0.742	0.14	Biological Process	GO:0043094	cellular metabolic compound salvage	0.0339135	0.328063	0	0	8	57
GO:0055074 calcium ion homeostasis	8	0.0339135	0.742	0.14	Biological Process	GO:0055074	calcium ion homeostasis	0.0339135	0.328063	0	0	8	57
GO:0099512 supramolecular fiber	18	0.022822	1.719	0.122	Cellular Component	GO:0099512	supramolecular fiber	0.022822	0.328531	0	0	18	148
GO:0072525 pyridine-containing compound biosynthetic process	7	0.0344927	0.649	0.149	Biological Process	GO:0072525	pyridine-containing compound biosynthetic process	0.0344927	0.332811	0	0	7	47
GO:0005774 vacuolar membrane	46	0.0237223	4.394	0.099	Cellular Component	GO:0005774	vacuolar membrane	0.0237223	0.33373	0	0	46	467
GO:0004722 protein serine/threonine phosphatase activity	7	0.0774711	0.67	0.121	Molecular Function	GO:0004722	protein serine/threonine phosphatase activity	0.0774711	0.333938	0	0	7	58
GO:0016413 O-acetyltransferase activity	6	0.0792879	0.575	0.128	Molecular Function	GO:0016413	O-acetyltransferase activity	0.0792879	0.339608	0	0	6	47
GO:0005347 ATP transmembrane transporter activity	3	0.0794218	0.287	0.188	Molecular Function	GO:0005347	ATP transmembrane transporter activity	0.0794218	0.339608	0	0	3	16
GO:0042440 pigment metabolic process	19	0.0356696	1.763	0.104	Biological Process	GO:0042440	pigment metabolic process	0.0356696	0.343286	0	0	19	183
GO:0051179 localization	194	0.0360239	17.996	0.075	Biological Process	GO:0051179	localization	0.0360239	0.345811	0	0	194	2592
GO:0006418 tRNA aminoacylation for protein translation	7	0.0381539	0.649	0.146	Biological Process	GO:0006418	tRNA aminoacylation for protein translation	0.0381539	0.351689	0	0	7	48
GO:0000056 ribosomal small subunit export from nucleus	2	0.0386069	0.186	0.4	Biological Process	GO:0000056	ribosomal small subunit export from nucleus	0.0386069	0.351689	0	0	2	5
GO:0000290 deadenylation-dependent decapping of nuclear-transcribed mRNA	2	0.0386069	0.186	0.4	Biological Process	GO:0000290	deadenylation-dependent decapping of nuclear-transcribed mRNA	0.0386069	0.351689	0	0	2	5
GO:0006104 succinyl-CoA metabolic process	2	0.0386069	0.186	0.4	Biological Process	GO:0006104	succinyl-CoA metabolic process	0.0386069	0.351689	0	0	2	5
GO:0006105 succinate metabolic process	2	0.0386069	0.186	0.4	Biological Process	GO:0006105	succinate metabolic process	0.0386069	0.351689	0	0	2	5
GO:0006107 oxaloacetate metabolic process	2	0.0386069	0.186	0.4	Biological Process	GO:0006107	oxaloacetate metabolic process	0.0386069	0.351689	0	0	2	5
GO:0009263 deoxyribonucleotide biosynthetic process	2	0.0386069	0.186	0.4	Biological Process	GO:0009263	deoxyribonucleotide biosynthetic process	0.0386069	0.351689	0	0	2	5
GO:0009957 epidermal cell fate specification	2	0.0386069	0.186	0.4	Biological Process	GO:0009957	epidermal cell fate specification	0.0386069	0.351689	0	0	2	5
GO:0010360 negative regulation of anion channel activity	2	0.0386069	0.186	0.4	Biological Process	GO:0010360	negative regulation of anion channel activity	0.0386069	0.351689	0	0	2	5
GO:0015802 basic amino acid transport	2	0.0386069	0.186	0.4	Biological Process	GO:0015802	basic amino acid transport	0.0386069	0.351689	0	0	2	5
GO:0015809 arginine transport	2	0.0386069	0.186	0.4	Biological Process	GO:0015809	arginine transport	0.0386069	0.351689	0	0	2	5
GO:0030643 cellular phosphate ion homeostasis	2	0.0386069	0.186	0.4	Biological Process	GO:0030643	cellular phosphate ion homeostasis	0.0386069	0.351689	0	0	2	5
GO:0034643 establishment of mitochondrion localization, microtubule-mediated	2	0.0386069	0.186	0.4	Biological Process	GO:0034643	establishment of mitochondrion localization, microtubule-mediated	0.0386069	0.351689	0	0	2	5
GO:0047497 mitochondrion transport along microtubule	2	0.0386069	0.186	0.4	Biological Process	GO:0047497	mitochondrion transport along microtubule	0.0386069	0.351689	0	0	2	5
GO:0051654 establishment of mitochondrion localization	2	0.0386069	0.186	0.4	Biological Process	GO:0051654	establishment of mitochondrion localization	0.0386069	0.351689	0	0	2	5
GO:0061615 glycolytic process through fructose-6-phosphate	2	0.0386069	0.186	0.4	Biological Process	GO:0061615	glycolytic process through fructose-6-phosphate	0.0386069	0.351689	0	0	2	5
GO:0071108 protein K48-linked deubiquitination	2	0.0386069	0.186	0.4	Biological Process	GO:0071108	protein K48-linked deubiquitination	0.0386069	0.351689	0	0	2	5
GO:0072502 cellular trivalent inorganic anion homeostasis	2	0.0386069	0.186	0.4	Biological Process	GO:0072502	cellular trivalent inorganic anion homeostasis	0.0386069	0.351689	0	0	2	5
GO:1903792 negative regulation of anion transport	2	0.0386069	0.186	0.4	Biological Process	GO:1903792	negative regulation of anion transport	0.0386069	0.351689	0	0	2	5
GO:1903960 negative regulation of anion transmembrane transport	2	0.0386069	0.186	0.4	Biological Process	GO:1903960	negative regulation of anion transmembrane transport	0.0386069	0.351689	0	0	2	5
GO:1990822 basic amino acid transmembrane transport	2	0.0386069	0.186	0.4	Biological Process	GO:1990822	basic amino acid transmembrane transport	0.0386069	0.351689	0	0	2	5
GO:0006302 double-strand break repair	15	0.0388413	1.391	0.109	Biological Process	GO:0006302	double-strand break repair	0.0388413	0.351689	0	0	15	137
GO:0009165 nucleotide biosynthetic process	20	0.038885	1.855	0.102	Biological Process	GO:0009165	nucleotide biosynthetic process	0.038885	0.351689	0	0	20	197
GO:1901293 nucleoside phosphate biosynthetic process	20	0.038885	1.855	0.102	Biological Process	GO:1901293	nucleoside phosphate biosynthetic process	0.038885	0.351689	0	0	20	197
GO:0019693 ribose phosphate metabolic process	25	0.0390662	2.319	0.097	Biological Process	GO:0019693	ribose phosphate metabolic process	0.0390662	0.351689	0	0	25	259
GO:0072521 purine-containing compound metabolic process	25	0.0390662	2.319	0.097	Biological Process	GO:0072521	purine-containing compound metabolic process	0.0390662	0.351689	0	0	25	259
GO:0000054 ribosomal subunit export from nucleus	4	0.0400767	0.371	0.2	Biological Process	GO:0000054	ribosomal subunit export from nucleus	0.0400767	0.352357	0	0	4	20
GO:0006298 mismatch repair	4	0.0400767	0.371	0.2	Biological Process	GO:0006298	mismatch repair	0.0400767	0.352357	0	0	4	20
GO:0006415 translational termination	4	0.0400767	0.371	0.2	Biological Process	GO:0006415	translational termination	0.0400767	0.352357	0	0	4	20
GO:0019750 chloroplast localization	4	0.0400767	0.371	0.2	Biological Process	GO:0019750	chloroplast localization	0.0400767	0.352357	0	0	4	20
GO:0033750 ribosome localization	4	0.0400767	0.371	0.2	Biological Process	GO:0033750	ribosome localization	0.0400767	0.352357	0	0	4	20
GO:0033753 establishment of ribosome localization	4	0.0400767	0.371	0.2	Biological Process	GO:0033753	establishment of ribosome localization	0.0400767	0.352357	0	0	4	20
GO:0046351 disaccharide biosynthetic process	4	0.0400767	0.371	0.2	Biological Process	GO:0046351	disaccharide biosynthetic process	0.0400767	0.352357	0	0	4	20
GO:0051644 plastid localization	4	0.0400767	0.371	0.2	Biological Process	GO:0051644	plastid localization	0.0400767	0.352357	0	0	4	20
GO:0055083 monovalent inorganic anion homeostasis	4	0.0400767	0.371	0.2	Biological Process	GO:0055083	monovalent inorganic anion homeostasis	0.0400767	0.352357	0	0	4	20
GO:1902930 regulation of alcohol biosynthetic process	4	0.0400767	0.371	0.2	Biological Process	GO:1902930	regulation of alcohol biosynthetic process	0.0400767	0.352357	0	0	4	20
GO:0000097 sulfur amino acid biosynthetic process	5	0.0403478	0.464	0.172	Biological Process	GO:0000097	sulfur amino acid biosynthetic process	0.0403478	0.352777	0	0	5	29
GO:0035196 production of miRNAs involved in gene silencing by miRNA	5	0.0403478	0.464	0.172	Biological Process	GO:0035196	production of miRNAs involved in gene silencing by miRNA	0.0403478	0.352777	0	0	5	29
GO:1903825 organic acid transmembrane transport	14	0.0404057	1.299	0.111	Biological Process	GO:1903825	organic acid transmembrane transport	0.0404057	0.352777	0	0	14	126
GO:0009262 deoxyribonucleotide metabolic process	3	0.0410437	0.278	0.25	Biological Process	GO:0009262	deoxyribonucleotide metabolic process	0.0410437	0.354237	0	0	3	12
GO:0009395 phospholipid catabolic process	3	0.0410437	0.278	0.25	Biological Process	GO:0009395	phospholipid catabolic process	0.0410437	0.354237	0	0	3	12
GO:0018216 peptidyl-arginine methylation	3	0.0410437	0.278	0.25	Biological Process	GO:0018216	peptidyl-arginine methylation	0.0410437	0.354237	0	0	3	12
GO:0051205 protein insertion into membrane	3	0.0410437	0.278	0.25	Biological Process	GO:0051205	protein insertion into membrane	0.0410437	0.354237	0	0	3	12
GO:1901068 guanosine-containing compound metabolic process	3	0.0410437	0.278	0.25	Biological Process	GO:1901068	guanosine-containing compound metabolic process	0.0410437	0.354237	0	0	3	12
GO:0051234 establishment of localization	177	0.0412591	16.419	0.075	Biological Process	GO:0051234	establishment of localization	0.0412591	0.354725	0	0	177	2359
GO:0009150 purine ribonucleotide metabolic process	22	0.0413071	2.041	0.099	Biological Process	GO:0009150	purine ribonucleotide metabolic process	0.0413071	0.354725	0	0	22	223
GO:0042273 ribosomal large subunit biogenesis	11	0.0413831	1.02	0.12	Biological Process	GO:0042273	ribosomal large subunit biogenesis	0.0413831	0.354725	0	0	11	92
GO:0006091 generation of precursor metabolites and energy	30	0.0414907	2.783	0.093	Biological Process	GO:0006091	generation of precursor metabolites and energy	0.0414907	0.35484	0	0	30	324
GO:0009311 oligosaccharide metabolic process	10	0.0418111	0.928	0.123	Biological Process	GO:0009311	oligosaccharide metabolic process	0.0418111	0.356769	0	0	10	81
GO:0006305 DNA alkylation	7	0.0420608	0.649	0.143	Biological Process	GO:0006305	DNA alkylation	0.0420608	0.35728	0	0	7	49
GO:0006306 DNA methylation	7	0.0420608	0.649	0.143	Biological Process	GO:0006306	DNA methylation	0.0420608	0.35728	0	0	7	49
GO:0001676 long-chain fatty acid metabolic process	6	0.0423615	0.557	0.154	Biological Process	GO:0001676	long-chain fatty acid metabolic process	0.0423615	0.359023	0	0	6	39
GO:0004520 endodeoxyribonuclease activity	5	0.0864708	0.479	0.135	Molecular Function	GO:0004520	endodeoxyribonuclease activity	0.0864708	0.363389	0	0	5	37
GO:0099516 ion antiporter activity	5	0.0864708	0.479	0.135	Molecular Function	GO:0099516	ion antiporter activity	0.0864708	0.363389	0	0	5	37
GO:0005198 structural molecule activity	32	0.0866564	3.065	0.083	Molecular Function	GO:0005198	structural molecule activity	0.0866564	0.363389	0	0	32	387
GO:0036094 small molecule binding	89	0.0869309	8.525	0.074	Molecular Function	GO:0036094	small molecule binding	0.0869309	0.363389	0	0	89	1201
GO:0001077 transcriptional activator activity, RNA polymerase II core promoter proximal region sequence-specific binding	2	0.0894026	0.192	0.25	Molecular Function	GO:0001077	transcriptional activator activity, RNA polymerase II core promoter proximal region sequence-specific binding	0.0894026	0.363389	0	0	2	8
GO:0004827 proline-tRNA ligase activity	2	0.0894026	0.192	0.25	Molecular Function	GO:0004827	proline-tRNA ligase activity	0.0894026	0.363389	0	0	2	8
GO:0008469 histone-arginine N-methyltransferase activity	2	0.0894026	0.192	0.25	Molecular Function	GO:0008469	histone-arginine N-methyltransferase activity	0.0894026	0.363389	0	0	2	8
GO:0008725 DNA-3-methyladenine glycosylase activity	2	0.0894026	0.192	0.25	Molecular Function	GO:0008725	DNA-3-methyladenine glycosylase activity	0.0894026	0.363389	0	0	2	8
GO:0008891 glycolate oxidase activity	2	0.0894026	0.192	0.25	Molecular Function	GO:0008891	glycolate oxidase activity	0.0894026	0.363389	0	0	2	8
GO:0015204 urea transmembrane transporter activity	2	0.0894026	0.192	0.25	Molecular Function	GO:0015204	urea transmembrane transporter activity	0.0894026	0.363389	0	0	2	8
GO:0043015 gamma-tubulin binding	2	0.0894026	0.192	0.25	Molecular Function	GO:0043015	gamma-tubulin binding	0.0894026	0.363389	0	0	2	8
GO:0043733 DNA-3-methylbase glycosylase activity	2	0.0894026	0.192	0.25	Molecular Function	GO:0043733	DNA-3-methylbase glycosylase activity	0.0894026	0.363389	0	0	2	8
GO:0046715 borate transmembrane transporter activity	2	0.0894026	0.192	0.25	Molecular Function	GO:0046715	borate transmembrane transporter activity	0.0894026	0.363389	0	0	2	8
GO:0061640 cytoskeleton-dependent cytokinesis	12	0.0431833	1.113	0.115	Biological Process	GO:0061640	cytoskeleton-dependent cytokinesis	0.0431833	0.365166	0	0	12	104
GO:0005815 microtubule organizing center	9	0.0266561	0.86	0.153	Cellular Component	GO:0005815	microtubule organizing center	0.0266561	0.365257	0	0	9	59
GO:0005623 cell	1002	0.0277336	95.702	0.074	Cellular Component	GO:0005623	cell	0.0277336	0.365257	0	0	1002	13507
GO:0044464 cell part	1002	0.0277336	95.702	0.074	Cellular Component	GO:0044464	cell part	0.0277336	0.365257	0	0	1002	13507
GO:0000280 nuclear division	25	0.0438309	2.319	0.095	Biological Process	GO:0000280	nuclear division	0.0438309	0.369811	0	0	25	262
GO:0006163 purine nucleotide metabolic process	23	0.0440082	2.134	0.097	Biological Process	GO:0006163	purine nucleotide metabolic process	0.0440082	0.370477	0	0	23	237
GO:0030121 AP-1 adaptor complex	2	0.0290436	0.191	0.5	Cellular Component	GO:0030121	AP-1 adaptor complex	0.0290436	0.374541	0	0	2	4
GO:0000070 mitotic sister chromatid segregation	9	0.0449864	0.835	0.127	Biological Process	GO:0000070	mitotic sister chromatid segregation	0.0449864	0.377024	0	0	9	71
GO:0006304 DNA modification	9	0.0449864	0.835	0.127	Biological Process	GO:0006304	DNA modification	0.0449864	0.377024	0	0	9	71
GO:0015631 tubulin binding	11	0.0962349	1.054	0.1	Molecular Function	GO:0015631	tubulin binding	0.0962349	0.377167	0	0	11	110
GO:0015291 secondary active transmembrane transporter activity	18	0.100678	1.724	0.089	Molecular Function	GO:0015291	secondary active transmembrane transporter activity	0.100678	0.377167	0	0	18	202
GO:0016614 oxidoreductase activity, acting on CH-OH group of donors	20	0.101578	1.916	0.087	Molecular Function	GO:0016614	oxidoreductase activity, acting on CH-OH group of donors	0.101578	0.377167	0	0	20	229
GO:0042054 histone methyltransferase activity	5	0.103051	0.479	0.128	Molecular Function	GO:0042054	histone methyltransferase activity	0.103051	0.377167	0	0	5	39
GO:0005096 GTPase activator activity	6	0.107664	0.575	0.118	Molecular Function	GO:0005096	GTPase activator activity	0.107664	0.377167	0	0	6	51
GO:0031406 carboxylic acid binding	8	0.108226	0.766	0.107	Molecular Function	GO:0031406	carboxylic acid binding	0.108226	0.377167	0	0	8	75
GO:0043177 organic acid binding	8	0.108226	0.766	0.107	Molecular Function	GO:0043177	organic acid binding	0.108226	0.377167	0	0	8	75
GO:0003905 alkylbase DNA N-glycosylase activity	2	0.110192	0.192	0.222	Molecular Function	GO:0003905	alkylbase DNA N-glycosylase activity	0.110192	0.377167	0	0	2	9
GO:0003973 (S)-2-hydroxy-acid oxidase activity	2	0.110192	0.192	0.222	Molecular Function	GO:0003973	(S)-2-hydroxy-acid oxidase activity	0.110192	0.377167	0	0	2	9
GO:0008097 5S rRNA binding	2	0.110192	0.192	0.222	Molecular Function	GO:0008097	5S rRNA binding	0.110192	0.377167	0	0	2	9
GO:0016273 arginine N-methyltransferase activity	2	0.110192	0.192	0.222	Molecular Function	GO:0016273	arginine N-methyltransferase activity	0.110192	0.377167	0	0	2	9
GO:0016274 protein-arginine N-methyltransferase activity	2	0.110192	0.192	0.222	Molecular Function	GO:0016274	protein-arginine N-methyltransferase activity	0.110192	0.377167	0	0	2	9
GO:0016530 metallochaperone activity	2	0.110192	0.192	0.222	Molecular Function	GO:0016530	metallochaperone activity	0.110192	0.377167	0	0	2	9
GO:0052597 diamine oxidase activity	2	0.110192	0.192	0.222	Molecular Function	GO:0052597	diamine oxidase activity	0.110192	0.377167	0	0	2	9
GO:0003725 double-stranded RNA binding	4	0.112876	0.383	0.138	Molecular Function	GO:0003725	double-stranded RNA binding	0.112876	0.377167	0	0	4	29
GO:0005524 ATP binding	41	0.113999	3.927	0.078	Molecular Function	GO:0005524	ATP binding	0.113999	0.377167	0	0	41	525
GO:0000217 DNA secondary structure binding	3	0.119426	0.287	0.158	Molecular Function	GO:0000217	DNA secondary structure binding	0.119426	0.377167	0	0	3	19
GO:0000990 transcription factor activity, core RNA polymerase binding	3	0.119426	0.287	0.158	Molecular Function	GO:0000990	transcription factor activity, core RNA polymerase binding	0.119426	0.377167	0	0	3	19
GO:0003916 DNA topoisomerase activity	3	0.119426	0.287	0.158	Molecular Function	GO:0003916	DNA topoisomerase activity	0.119426	0.377167	0	0	3	19
GO:0034595 phosphatidylinositol phosphate 5-phosphatase activity	3	0.119426	0.287	0.158	Molecular Function	GO:0034595	phosphatidylinositol phosphate 5-phosphatase activity	0.119426	0.377167	0	0	3	19
GO:0000175 3'-5'-exoribonuclease activity	4	0.123984	0.383	0.133	Molecular Function	GO:0000175	3'-5'-exoribonuclease activity	0.123984	0.377167	0	0	4	30
GO:0004176 ATP-dependent peptidase activity	4	0.123984	0.383	0.133	Molecular Function	GO:0004176	ATP-dependent peptidase activity	0.123984	0.377167	0	0	4	30
GO:0004180 carboxypeptidase activity	4	0.123984	0.383	0.133	Molecular Function	GO:0004180	carboxypeptidase activity	0.123984	0.377167	0	0	4	30
GO:0000268 peroxisome targeting sequence binding	1	0.124546	0.096	0.5	Molecular Function	GO:0000268	peroxisome targeting sequence binding	0.124546	0.377167	0	0	1	2
GO:0000700 mismatch base pair DNA N-glycosylase activity	1	0.124546	0.096	0.5	Molecular Function	GO:0000700	mismatch base pair DNA N-glycosylase activity	0.124546	0.377167	0	0	1	2
GO:0001091 RNA polymerase II basal transcription factor binding	1	0.124546	0.096	0.5	Molecular Function	GO:0001091	RNA polymerase II basal transcription factor binding	0.124546	0.377167	0	0	1	2
GO:0001181 transcription factor activity, core RNA polymerase I binding	1	0.124546	0.096	0.5	Molecular Function	GO:0001181	transcription factor activity, core RNA polymerase I binding	0.124546	0.377167	0	0	1	2
GO:0003848 2-amino-4-hydroxy-6-hydroxymethyldihydropteridine diphosphokinase activity	1	0.124546	0.096	0.5	Molecular Function	GO:0003848	2-amino-4-hydroxy-6-hydroxymethyldihydropteridine diphosphokinase activity	0.124546	0.377167	0	0	1	2
GO:0004001 adenosine kinase activity	1	0.124546	0.096	0.5	Molecular Function	GO:0004001	adenosine kinase activity	0.124546	0.377167	0	0	1	2
GO:0004028 3-chloroallyl aldehyde dehydrogenase activity	1	0.124546	0.096	0.5	Molecular Function	GO:0004028	3-chloroallyl aldehyde dehydrogenase activity	0.124546	0.377167	0	0	1	2
GO:0004123 cystathionine gamma-lyase activity	1	0.124546	0.096	0.5	Molecular Function	GO:0004123	cystathionine gamma-lyase activity	0.124546	0.377167	0	0	1	2
GO:0004127 cytidylate kinase activity	1	0.124546	0.096	0.5	Molecular Function	GO:0004127	cytidylate kinase activity	0.124546	0.377167	0	0	1	2
GO:0004156 dihydropteroate synthase activity	1	0.124546	0.096	0.5	Molecular Function	GO:0004156	dihydropteroate synthase activity	0.124546	0.377167	0	0	1	2
GO:0004333 fumarate hydratase activity	1	0.124546	0.096	0.5	Molecular Function	GO:0004333	fumarate hydratase activity	0.124546	0.377167	0	0	1	2
GO:0004343 glucosamine 6-phosphate N-acetyltransferase activity	1	0.124546	0.096	0.5	Molecular Function	GO:0004343	glucosamine 6-phosphate N-acetyltransferase activity	0.124546	0.377167	0	0	1	2
GO:0004348 glucosylceramidase activity	1	0.124546	0.096	0.5	Molecular Function	GO:0004348	glucosylceramidase activity	0.124546	0.377167	0	0	1	2
GO:0004801 sedoheptulose-7-phosphate:D-glyceraldehyde-3-phosphate glyceronetransferase activity	1	0.124546	0.096	0.5	Molecular Function	GO:0004801	sedoheptulose-7-phosphate:D-glyceraldehyde-3-phosphate glyceronetransferase activity	0.124546	0.377167	0	0	1	2
GO:0004823 leucine-tRNA ligase activity	1	0.124546	0.096	0.5	Molecular Function	GO:0004823	leucine-tRNA ligase activity	0.124546	0.377167	0	0	1	2
GO:0004829 threonine-tRNA ligase activity	1	0.124546	0.096	0.5	Molecular Function	GO:0004829	threonine-tRNA ligase activity	0.124546	0.377167	0	0	1	2
GO:0008962 phosphatidylglycerophosphatase activity	1	0.124546	0.096	0.5	Molecular Function	GO:0008962	phosphatidylglycerophosphatase activity	0.124546	0.377167	0	0	1	2
GO:0009883 red or far-red light photoreceptor activity	1	0.124546	0.096	0.5	Molecular Function	GO:0009883	red or far-red light photoreceptor activity	0.124546	0.377167	0	0	1	2
GO:0010176 homogentisate phytyltransferase activity	1	0.124546	0.096	0.5	Molecular Function	GO:0010176	homogentisate phytyltransferase activity	0.124546	0.377167	0	0	1	2
GO:0010297 heteropolysaccharide binding	1	0.124546	0.096	0.5	Molecular Function	GO:0010297	heteropolysaccharide binding	0.124546	0.377167	0	0	1	2
GO:0010309 acireductone dioxygenase [iron(II)-requiring] activity	1	0.124546	0.096	0.5	Molecular Function	GO:0010309	acireductone dioxygenase [iron(II)-requiring] activity	0.124546	0.377167	0	0	1	2
GO:0010340 carboxyl-O-methyltransferase activity	1	0.124546	0.096	0.5	Molecular Function	GO:0010340	carboxyl-O-methyltransferase activity	0.124546	0.377167	0	0	1	2
GO:0010354 homogentisate prenyltransferase activity	1	0.124546	0.096	0.5	Molecular Function	GO:0010354	homogentisate prenyltransferase activity	0.124546	0.377167	0	0	1	2
GO:0015086 cadmium ion transmembrane transporter activity	1	0.124546	0.096	0.5	Molecular Function	GO:0015086	cadmium ion transmembrane transporter activity	0.124546	0.377167	0	0	1	2
GO:0015193 L-proline transmembrane transporter activity	1	0.124546	0.096	0.5	Molecular Function	GO:0015193	L-proline transmembrane transporter activity	0.124546	0.377167	0	0	1	2
GO:0015230 FAD transmembrane transporter activity	1	0.124546	0.096	0.5	Molecular Function	GO:0015230	FAD transmembrane transporter activity	0.124546	0.377167	0	0	1	2
GO:0016149 translation release factor activity, codon specific	1	0.124546	0.096	0.5	Molecular Function	GO:0016149	translation release factor activity, codon specific	0.124546	0.377167	0	0	1	2
GO:0016166 phytoene dehydrogenase activity	1	0.124546	0.096	0.5	Molecular Function	GO:0016166	phytoene dehydrogenase activity	0.124546	0.377167	0	0	1	2
GO:0016295 myristoyl-[acyl-carrier-protein] hydrolase activity	1	0.124546	0.096	0.5	Molecular Function	GO:0016295	myristoyl-[acyl-carrier-protein] hydrolase activity	0.124546	0.377167	0	0	1	2
GO:0016296 palmitoyl-[acyl-carrier-protein] hydrolase activity	1	0.124546	0.096	0.5	Molecular Function	GO:0016296	palmitoyl-[acyl-carrier-protein] hydrolase activity	0.124546	0.377167	0	0	1	2
GO:0016781 phosphotransferase activity, paired acceptors	1	0.124546	0.096	0.5	Molecular Function	GO:0016781	phosphotransferase activity, paired acceptors	0.124546	0.377167	0	0	1	2
GO:0016851 magnesium chelatase activity	1	0.124546	0.096	0.5	Molecular Function	GO:0016851	magnesium chelatase activity	0.124546	0.377167	0	0	1	2
GO:0017077 oxidative phosphorylation uncoupler activity	1	0.124546	0.096	0.5	Molecular Function	GO:0017077	oxidative phosphorylation uncoupler activity	0.124546	0.377167	0	0	1	2
GO:0017113 dihydropyrimidine dehydrogenase (NADP+) activity	1	0.124546	0.096	0.5	Molecular Function	GO:0017113	dihydropyrimidine dehydrogenase (NADP+) activity	0.124546	0.377167	0	0	1	2
GO:0017151 DEAD/H-box RNA helicase binding	1	0.124546	0.096	0.5	Molecular Function	GO:0017151	DEAD/H-box RNA helicase binding	0.124546	0.377167	0	0	1	2
GO:0019144 ADP-sugar diphosphatase activity	1	0.124546	0.096	0.5	Molecular Function	GO:0019144	ADP-sugar diphosphatase activity	0.124546	0.377167	0	0	1	2
GO:0019781 NEDD8 activating enzyme activity	1	0.124546	0.096	0.5	Molecular Function	GO:0019781	NEDD8 activating enzyme activity	0.124546	0.377167	0	0	1	2
GO:0031516 far-red light photoreceptor activity	1	0.124546	0.096	0.5	Molecular Function	GO:0031516	far-red light photoreceptor activity	0.124546	0.377167	0	0	1	2
GO:0032131 alkylated DNA binding	1	0.124546	0.096	0.5	Molecular Function	GO:0032131	alkylated DNA binding	0.124546	0.377167	0	0	1	2
GO:0033721 aldehyde dehydrogenase (NADP+) activity	1	0.124546	0.096	0.5	Molecular Function	GO:0033721	aldehyde dehydrogenase (NADP+) activity	0.124546	0.377167	0	0	1	2
GO:0033729 anthocyanidin reductase activity	1	0.124546	0.096	0.5	Molecular Function	GO:0033729	anthocyanidin reductase activity	0.124546	0.377167	0	0	1	2
GO:0033862 UMP kinase activity	1	0.124546	0.096	0.5	Molecular Function	GO:0033862	UMP kinase activity	0.124546	0.377167	0	0	1	2
GO:0033897 ribonuclease T2 activity	1	0.124546	0.096	0.5	Molecular Function	GO:0033897	ribonuclease T2 activity	0.124546	0.377167	0	0	1	2
GO:0034256 chlorophyll(ide) b reductase activity	1	0.124546	0.096	0.5	Molecular Function	GO:0034256	chlorophyll(ide) b reductase activity	0.124546	0.377167	0	0	1	2
GO:0034458 3'-5' RNA helicase activity	1	0.124546	0.096	0.5	Molecular Function	GO:0034458	3'-5' RNA helicase activity	0.124546	0.377167	0	0	1	2
GO:0035615 clathrin adaptor activity	1	0.124546	0.096	0.5	Molecular Function	GO:0035615	clathrin adaptor activity	0.124546	0.377167	0	0	1	2
GO:0043874 acireductone synthase activity	1	0.124546	0.096	0.5	Molecular Function	GO:0043874	acireductone synthase activity	0.124546	0.377167	0	0	1	2
GO:0043916 DNA-7-methylguanine glycosylase activity	1	0.124546	0.096	0.5	Molecular Function	GO:0043916	DNA-7-methylguanine glycosylase activity	0.124546	0.377167	0	0	1	2
GO:0046975 histone methyltransferase activity (H3-K36 specific)	1	0.124546	0.096	0.5	Molecular Function	GO:0046975	histone methyltransferase activity (H3-K36 specific)	0.124546	0.377167	0	0	1	2
GO:0047334 diphosphate-fructose-6-phosphate 1-phosphotransferase activity	1	0.124546	0.096	0.5	Molecular Function	GO:0047334	diphosphate-fructose-6-phosphate 1-phosphotransferase activity	0.124546	0.377167	0	0	1	2
GO:0047381 dodecanoyl-[acyl-carrier-protein] hydrolase activity	1	0.124546	0.096	0.5	Molecular Function	GO:0047381	dodecanoyl-[acyl-carrier-protein] hydrolase activity	0.124546	0.377167	0	0	1	2
GO:0050373 UDP-arabinose 4-epimerase activity	1	0.124546	0.096	0.5	Molecular Function	GO:0050373	UDP-arabinose 4-epimerase activity	0.124546	0.377167	0	0	1	2
GO:0051002 ligase activity, forming nitrogen-metal bonds	1	0.124546	0.096	0.5	Molecular Function	GO:0051002	ligase activity, forming nitrogen-metal bonds	0.124546	0.377167	0	0	1	2
GO:0051003 ligase activity, forming nitrogen-metal bonds, forming coordination complexes	1	0.124546	0.096	0.5	Molecular Function	GO:0051003	ligase activity, forming nitrogen-metal bonds, forming coordination complexes	0.124546	0.377167	0	0	1	2
GO:0051998 protein carboxyl O-methyltransferase activity	1	0.124546	0.096	0.5	Molecular Function	GO:0051998	protein carboxyl O-methyltransferase activity	0.124546	0.377167	0	0	1	2
GO:0052820 DNA-1,N6-ethenoadenine N-glycosylase activity	1	0.124546	0.096	0.5	Molecular Function	GO:0052820	DNA-1,N6-ethenoadenine N-glycosylase activity	0.124546	0.377167	0	0	1	2
GO:0070012 oligopeptidase activity	1	0.124546	0.096	0.5	Molecular Function	GO:0070012	oligopeptidase activity	0.124546	0.377167	0	0	1	2
GO:0070182 DNA polymerase binding	1	0.124546	0.096	0.5	Molecular Function	GO:0070182	DNA polymerase binding	0.124546	0.377167	0	0	1	2
GO:0070878 primary miRNA binding	1	0.124546	0.096	0.5	Molecular Function	GO:0070878	primary miRNA binding	0.124546	0.377167	0	0	1	2
GO:0070883 pre-miRNA binding	1	0.124546	0.096	0.5	Molecular Function	GO:0070883	pre-miRNA binding	0.124546	0.377167	0	0	1	2
GO:0080041 ADP-ribose pyrophosphohydrolase activity	1	0.124546	0.096	0.5	Molecular Function	GO:0080041	ADP-ribose pyrophosphohydrolase activity	0.124546	0.377167	0	0	1	2
GO:0080122 AMP transmembrane transporter activity	1	0.124546	0.096	0.5	Molecular Function	GO:0080122	AMP transmembrane transporter activity	0.124546	0.377167	0	0	1	2
GO:0080139 borate efflux transmembrane transporter activity	1	0.124546	0.096	0.5	Molecular Function	GO:0080139	borate efflux transmembrane transporter activity	0.124546	0.377167	0	0	1	2
GO:0097602 cullin family protein binding	1	0.124546	0.096	0.5	Molecular Function	GO:0097602	cullin family protein binding	0.124546	0.377167	0	0	1	2
GO:0098748 endocytic adaptor activity	1	0.124546	0.096	0.5	Molecular Function	GO:0098748	endocytic adaptor activity	0.124546	0.377167	0	0	1	2
GO:1990380 Lys48-specific deubiquitinase activity	1	0.124546	0.096	0.5	Molecular Function	GO:1990380	Lys48-specific deubiquitinase activity	0.124546	0.377167	0	0	1	2
GO:1990482 sphingolipid alpha-glucuronosyltransferase activity	1	0.124546	0.096	0.5	Molecular Function	GO:1990482	sphingolipid alpha-glucuronosyltransferase activity	0.124546	0.377167	0	0	1	2
GO:0000323 lytic vacuole	13	0.0301746	1.242	0.13	Cellular Component	GO:0000323	lytic vacuole	0.0301746	0.381185	0	0	13	100
GO:0003735 structural constituent of ribosome	24	0.126413	2.299	0.082	Molecular Function	GO:0003735	structural constituent of ribosome	0.126413	0.38174	0	0	24	291
GO:0009812 flavonoid metabolic process	17	0.0456624	1.577	0.104	Biological Process	GO:0009812	flavonoid metabolic process	0.0456624	0.38184	0	0	17	164
GO:0006836 neurotransmitter transport	4	0.0469867	0.371	0.19	Biological Process	GO:0006836	neurotransmitter transport	0.0469867	0.390085	0	0	4	21
GO:0009410 response to xenobiotic stimulus	4	0.0469867	0.371	0.19	Biological Process	GO:0009410	response to xenobiotic stimulus	0.0469867	0.390085	0	0	4	21
GO:0009937 regulation of gibberellic acid mediated signaling pathway	4	0.0469867	0.371	0.19	Biological Process	GO:0009937	regulation of gibberellic acid mediated signaling pathway	0.0469867	0.390085	0	0	4	21
GO:0015893 drug transport	13	0.0470631	1.206	0.111	Biological Process	GO:0015893	drug transport	0.0470631	0.390085	0	0	13	117
GO:0016866 intramolecular transferase activity	7	0.130574	0.67	0.106	Molecular Function	GO:0016866	intramolecular transferase activity	0.130574	0.391108	0	0	7	66
GO:0016701 oxidoreductase activity, acting on single donors with incorporation of molecular oxygen	5	0.130611	0.479	0.119	Molecular Function	GO:0016701	oxidoreductase activity, acting on single donors with incorporation of molecular oxygen	0.130611	0.391108	0	0	5	42
GO:0016301 kinase activity	90	0.131781	8.621	0.072	Molecular Function	GO:0016301	kinase activity	0.131781	0.391108	0	0	90	1246
GO:0003747 translation release factor activity	2	0.132077	0.192	0.2	Molecular Function	GO:0003747	translation release factor activity	0.132077	0.391108	0	0	2	10
GO:0005049 nuclear export signal receptor activity	2	0.132077	0.192	0.2	Molecular Function	GO:0005049	nuclear export signal receptor activity	0.132077	0.391108	0	0	2	10
GO:0008079 translation termination factor activity	2	0.132077	0.192	0.2	Molecular Function	GO:0008079	translation termination factor activity	0.132077	0.391108	0	0	2	10
GO:0031559 oxidosqualene cyclase activity	2	0.132077	0.192	0.2	Molecular Function	GO:0031559	oxidosqualene cyclase activity	0.132077	0.391108	0	0	2	10
GO:0097435 fibril organization	17	0.047896	1.577	0.103	Biological Process	GO:0097435	fibril organization	0.047896	0.392238	0	0	17	165
GO:0019318 hexose metabolic process	8	0.0480234	0.742	0.131	Biological Process	GO:0019318	hexose metabolic process	0.0480234	0.392238	0	0	8	61
GO:1901568 fatty acid derivative metabolic process	8	0.0480234	0.742	0.131	Biological Process	GO:1901568	fatty acid derivative metabolic process	0.0480234	0.392238	0	0	8	61
GO:0080147 root hair cell development	9	0.0485139	0.835	0.125	Biological Process	GO:0080147	root hair cell development	0.0485139	0.392238	0	0	9	72
GO:0007010 cytoskeleton organization	29	0.0488513	2.69	0.092	Biological Process	GO:0007010	cytoskeleton organization	0.0488513	0.392238	0	0	29	316
GO:0009314 response to radiation	66	0.0492351	6.122	0.081	Biological Process	GO:0009314	response to radiation	0.0492351	0.392238	0	0	66	810
GO:0019752 carboxylic acid metabolic process	75	0.0497196	6.957	0.08	Biological Process	GO:0019752	carboxylic acid metabolic process	0.0497196	0.392238	0	0	75	934
GO:0006082 organic acid metabolic process	81	0.0498811	7.514	0.08	Biological Process	GO:0006082	organic acid metabolic process	0.0498811	0.392238	0	0	81	1017
GO:0043436 oxoacid metabolic process	81	0.0498811	7.514	0.08	Biological Process	GO:0043436	oxoacid metabolic process	0.0498811	0.392238	0	0	81	1017
GO:0006970 response to osmotic stress	50	0.0503271	4.638	0.084	Biological Process	GO:0006970	response to osmotic stress	0.0503271	0.392238	0	0	50	594
GO:0009793 embryo development ending in seed dormancy	35	0.0505969	3.247	0.089	Biological Process	GO:0009793	embryo development ending in seed dormancy	0.0505969	0.392238	0	0	35	395
GO:0043038 amino acid activation	7	0.0506287	0.649	0.137	Biological Process	GO:0043038	amino acid activation	0.0506287	0.392238	0	0	7	51
GO:0043039 tRNA aminoacylation	7	0.0506287	0.649	0.137	Biological Process	GO:0043039	tRNA aminoacylation	0.0506287	0.392238	0	0	7	51
GO:0015919 peroxisomal membrane transport	3	0.0507885	0.278	0.231	Biological Process	GO:0015919	peroxisomal membrane transport	0.0507885	0.392238	0	0	3	13
GO:0016558 protein import into peroxisome matrix	3	0.0507885	0.278	0.231	Biological Process	GO:0016558	protein import into peroxisome matrix	0.0507885	0.392238	0	0	3	13
GO:0034427 nuclear-transcribed mRNA catabolic process, exonucleolytic, 3'-5'	3	0.0507885	0.278	0.231	Biological Process	GO:0034427	nuclear-transcribed mRNA catabolic process, exonucleolytic, 3'-5'	0.0507885	0.392238	0	0	3	13
GO:0046112 nucleobase biosynthetic process	3	0.0507885	0.278	0.231	Biological Process	GO:0046112	nucleobase biosynthetic process	0.0507885	0.392238	0	0	3	13
GO:0046352 disaccharide catabolic process	3	0.0507885	0.278	0.231	Biological Process	GO:0046352	disaccharide catabolic process	0.0507885	0.392238	0	0	3	13
GO:0010119 regulation of stomatal movement	10	0.0515475	0.928	0.119	Biological Process	GO:0010119	regulation of stomatal movement	0.0515475	0.392238	0	0	10	84
GO:0019216 regulation of lipid metabolic process	10	0.0515475	0.928	0.119	Biological Process	GO:0019216	regulation of lipid metabolic process	0.0515475	0.392238	0	0	10	84
GO:0033559 unsaturated fatty acid metabolic process	5	0.0518085	0.464	0.161	Biological Process	GO:0033559	unsaturated fatty acid metabolic process	0.0518085	0.392238	0	0	5	31
GO:0043241 protein complex disassembly	8	0.0520679	0.742	0.129	Biological Process	GO:0043241	protein complex disassembly	0.0520679	0.392238	0	0	8	62
GO:0043623 cellular protein complex assembly	24	0.0521305	2.226	0.094	Biological Process	GO:0043623	cellular protein complex assembly	0.0521305	0.392238	0	0	24	254
GO:0009746 response to hexose	9	0.0522196	0.835	0.123	Biological Process	GO:0009746	response to hexose	0.0522196	0.392238	0	0	9	73
GO:0016999 antibiotic metabolic process	9	0.0522196	0.835	0.123	Biological Process	GO:0016999	antibiotic metabolic process	0.0522196	0.392238	0	0	9	73
GO:0000288 nuclear-transcribed mRNA catabolic process, deadenylation-dependent decay	6	0.0522519	0.557	0.146	Biological Process	GO:0000288	nuclear-transcribed mRNA catabolic process, deadenylation-dependent decay	0.0522519	0.392238	0	0	6	41
GO:0046364 monosaccharide biosynthetic process	6	0.0522519	0.557	0.146	Biological Process	GO:0046364	monosaccharide biosynthetic process	0.0522519	0.392238	0	0	6	41
GO:1901699 cellular response to nitrogen compound	16	0.0530024	1.484	0.103	Biological Process	GO:1901699	cellular response to nitrogen compound	0.0530024	0.392238	0	0	16	155
GO:0009416 response to light stimulus	62	0.0531112	5.751	0.082	Biological Process	GO:0009416	response to light stimulus	0.0531112	0.392238	0	0	62	759
GO:0051186 cofactor metabolic process	37	0.0531902	3.432	0.087	Biological Process	GO:0051186	cofactor metabolic process	0.0531902	0.392238	0	0	37	423
GO:0017148 negative regulation of translation	15	0.0531952	1.391	0.105	Biological Process	GO:0017148	negative regulation of translation	0.0531952	0.392238	0	0	15	143
GO:0007034 vacuolar transport	11	0.0536037	1.02	0.115	Biological Process	GO:0007034	vacuolar transport	0.0536037	0.392238	0	0	11	96
GO:0006810 transport	173	0.0540623	16.048	0.074	Biological Process	GO:0006810	transport	0.0540623	0.392238	0	0	173	2323
GO:0006221 pyrimidine nucleotide biosynthetic process	4	0.0545136	0.371	0.182	Biological Process	GO:0006221	pyrimidine nucleotide biosynthetic process	0.0545136	0.392238	0	0	4	22
GO:0007041 lysosomal transport	4	0.0545136	0.371	0.182	Biological Process	GO:0007041	lysosomal transport	0.0545136	0.392238	0	0	4	22
GO:0007600 sensory perception	4	0.0545136	0.371	0.182	Biological Process	GO:0007600	sensory perception	0.0545136	0.392238	0	0	4	22
GO:0015865 purine nucleotide transport	4	0.0545136	0.371	0.182	Biological Process	GO:0015865	purine nucleotide transport	0.0545136	0.392238	0	0	4	22
GO:0015868 purine ribonucleotide transport	4	0.0545136	0.371	0.182	Biological Process	GO:0015868	purine ribonucleotide transport	0.0545136	0.392238	0	0	4	22
GO:0019369 arachidonic acid metabolic process	4	0.0545136	0.371	0.182	Biological Process	GO:0019369	arachidonic acid metabolic process	0.0545136	0.392238	0	0	4	22
GO:0051503 adenine nucleotide transport	4	0.0545136	0.371	0.182	Biological Process	GO:0051503	adenine nucleotide transport	0.0545136	0.392238	0	0	4	22
GO:0071428 rRNA-containing ribonucleoprotein complex export from nucleus	4	0.0545136	0.371	0.182	Biological Process	GO:0071428	rRNA-containing ribonucleoprotein complex export from nucleus	0.0545136	0.392238	0	0	4	22
GO:0051172 negative regulation of nitrogen compound metabolic process	49	0.0546562	4.545	0.084	Biological Process	GO:0051172	negative regulation of nitrogen compound metabolic process	0.0546562	0.392238	0	0	49	584
GO:0071214 cellular response to abiotic stimulus	20	0.054845	1.855	0.098	Biological Process	GO:0071214	cellular response to abiotic stimulus	0.054845	0.392238	0	0	20	205
GO:0000956 nuclear-transcribed mRNA catabolic process	10	0.0551015	0.928	0.118	Biological Process	GO:0000956	nuclear-transcribed mRNA catabolic process	0.0551015	0.392238	0	0	10	85
GO:0000729 DNA double-strand break processing	2	0.0553919	0.186	0.333	Biological Process	GO:0000729	DNA double-strand break processing	0.0553919	0.392238	0	0	2	6
GO:0006120 mitochondrial electron transport, NADH to ubiquinone	2	0.0553919	0.186	0.333	Biological Process	GO:0006120	mitochondrial electron transport, NADH to ubiquinone	0.0553919	0.392238	0	0	2	6
GO:0010255 glucose mediated signaling pathway	2	0.0553919	0.186	0.333	Biological Process	GO:0010255	glucose mediated signaling pathway	0.0553919	0.392238	0	0	2	6
GO:0010271 regulation of chlorophyll catabolic process	2	0.0553919	0.186	0.333	Biological Process	GO:0010271	regulation of chlorophyll catabolic process	0.0553919	0.392238	0	0	2	6
GO:0019632 shikimate metabolic process	2	0.0553919	0.186	0.333	Biological Process	GO:0019632	shikimate metabolic process	0.0553919	0.392238	0	0	2	6
GO:0030002 cellular anion homeostasis	2	0.0553919	0.186	0.333	Biological Process	GO:0030002	cellular anion homeostasis	0.0553919	0.392238	0	0	2	6
GO:0030320 cellular monovalent inorganic anion homeostasis	2	0.0553919	0.186	0.333	Biological Process	GO:0030320	cellular monovalent inorganic anion homeostasis	0.0553919	0.392238	0	0	2	6
GO:0032048 cardiolipin metabolic process	2	0.0553919	0.186	0.333	Biological Process	GO:0032048	cardiolipin metabolic process	0.0553919	0.392238	0	0	2	6
GO:0040031 snRNA modification	2	0.0553919	0.186	0.333	Biological Process	GO:0040031	snRNA modification	0.0553919	0.392238	0	0	2	6
GO:0043461 proton-transporting ATP synthase complex assembly	2	0.0553919	0.186	0.333	Biological Process	GO:0043461	proton-transporting ATP synthase complex assembly	0.0553919	0.392238	0	0	2	6
GO:0060236 regulation of mitotic spindle organization	2	0.0553919	0.186	0.333	Biological Process	GO:0060236	regulation of mitotic spindle organization	0.0553919	0.392238	0	0	2	6
GO:0070272 proton-transporting ATP synthase complex biogenesis	2	0.0553919	0.186	0.333	Biological Process	GO:0070272	proton-transporting ATP synthase complex biogenesis	0.0553919	0.392238	0	0	2	6
GO:0072501 cellular divalent inorganic anion homeostasis	2	0.0553919	0.186	0.333	Biological Process	GO:0072501	cellular divalent inorganic anion homeostasis	0.0553919	0.392238	0	0	2	6
GO:1901404 regulation of tetrapyrrole catabolic process	2	0.0553919	0.186	0.333	Biological Process	GO:1901404	regulation of tetrapyrrole catabolic process	0.0553919	0.392238	0	0	2	6
GO:1901465 positive regulation of tetrapyrrole biosynthetic process	2	0.0553919	0.186	0.333	Biological Process	GO:1901465	positive regulation of tetrapyrrole biosynthetic process	0.0553919	0.392238	0	0	2	6
GO:1902326 positive regulation of chlorophyll biosynthetic process	2	0.0553919	0.186	0.333	Biological Process	GO:1902326	positive regulation of chlorophyll biosynthetic process	0.0553919	0.392238	0	0	2	6
GO:1902477 regulation of defense response to bacterium, incompatible interaction	2	0.0553919	0.186	0.333	Biological Process	GO:1902477	regulation of defense response to bacterium, incompatible interaction	0.0553919	0.392238	0	0	2	6
GO:0046165 alcohol biosynthetic process	14	0.0559503	1.299	0.106	Biological Process	GO:0046165	alcohol biosynthetic process	0.0559503	0.392238	0	0	14	132
GO:0032984 macromolecular complex disassembly	9	0.0561056	0.835	0.122	Biological Process	GO:0032984	macromolecular complex disassembly	0.0561056	0.392238	0	0	9	74
GO:0044038 cell wall macromolecule biosynthetic process	8	0.056325	0.742	0.127	Biological Process	GO:0044038	cell wall macromolecule biosynthetic process	0.056325	0.392238	0	0	8	63
GO:0070589 cellular component macromolecule biosynthetic process	8	0.056325	0.742	0.127	Biological Process	GO:0070589	cellular component macromolecule biosynthetic process	0.056325	0.392238	0	0	8	63
GO:0003013 circulatory system process	6	0.0576812	0.557	0.143	Biological Process	GO:0003013	circulatory system process	0.0576812	0.392238	0	0	6	42
GO:0006623 protein targeting to vacuole	6	0.0576812	0.557	0.143	Biological Process	GO:0006623	protein targeting to vacuole	0.0576812	0.392238	0	0	6	42
GO:0008015 blood circulation	6	0.0576812	0.557	0.143	Biological Process	GO:0008015	blood circulation	0.0576812	0.392238	0	0	6	42
GO:0072665 protein localization to vacuole	6	0.0576812	0.557	0.143	Biological Process	GO:0072665	protein localization to vacuole	0.0576812	0.392238	0	0	6	42
GO:0072666 establishment of protein localization to vacuole	6	0.0576812	0.557	0.143	Biological Process	GO:0072666	establishment of protein localization to vacuole	0.0576812	0.392238	0	0	6	42
GO:0071554 cell wall organization or biogenesis	40	0.0581517	3.711	0.086	Biological Process	GO:0071554	cell wall organization or biogenesis	0.0581517	0.392238	0	0	40	466
GO:0006360 transcription from RNA polymerase I promoter	5	0.0581801	0.464	0.156	Biological Process	GO:0006360	transcription from RNA polymerase I promoter	0.0581801	0.392238	0	0	5	32
GO:0034249 negative regulation of cellular amide metabolic process	15	0.0587025	1.391	0.103	Biological Process	GO:0034249	negative regulation of cellular amide metabolic process	0.0587025	0.392238	0	0	15	145
GO:0031324 negative regulation of cellular metabolic process	52	0.0592407	4.824	0.083	Biological Process	GO:0031324	negative regulation of cellular metabolic process	0.0592407	0.392238	0	0	52	628
GO:0044283 small molecule biosynthetic process	57	0.0592963	5.288	0.082	Biological Process	GO:0044283	small molecule biosynthetic process	0.0592963	0.392238	0	0	57	696
GO:0046434 organophosphate catabolic process	9	0.060174	0.835	0.12	Biological Process	GO:0046434	organophosphate catabolic process	0.060174	0.392238	0	0	9	75
GO:1901135 carbohydrate derivative metabolic process	59	0.0601893	5.473	0.081	Biological Process	GO:1901135	carbohydrate derivative metabolic process	0.0601893	0.392238	0	0	59	724
GO:0009749 response to glucose	7	0.060223	0.649	0.132	Biological Process	GO:0009749	response to glucose	0.060223	0.392238	0	0	7	53
GO:0016053 organic acid biosynthetic process	41	0.0607324	3.803	0.085	Biological Process	GO:0016053	organic acid biosynthetic process	0.0607324	0.392238	0	0	41	481
GO:0046394 carboxylic acid biosynthetic process	41	0.0607324	3.803	0.085	Biological Process	GO:0046394	carboxylic acid biosynthetic process	0.0607324	0.392238	0	0	41	481
GO:0006694 steroid biosynthetic process	8	0.0607969	0.742	0.125	Biological Process	GO:0006694	steroid biosynthetic process	0.0607969	0.392238	0	0	8	64
GO:0043484 regulation of RNA splicing	8	0.0607969	0.742	0.125	Biological Process	GO:0043484	regulation of RNA splicing	0.0607969	0.392238	0	0	8	64
GO:0006108 malate metabolic process	3	0.0615407	0.278	0.214	Biological Process	GO:0006108	malate metabolic process	0.0615407	0.392238	0	0	3	14
GO:0008535 respiratory chain complex IV assembly	3	0.0615407	0.278	0.214	Biological Process	GO:0008535	respiratory chain complex IV assembly	0.0615407	0.392238	0	0	3	14
GO:0015867 ATP transport	3	0.0615407	0.278	0.214	Biological Process	GO:0015867	ATP transport	0.0615407	0.392238	0	0	3	14
GO:0033617 mitochondrial respiratory chain complex IV assembly	3	0.0615407	0.278	0.214	Biological Process	GO:0033617	mitochondrial respiratory chain complex IV assembly	0.0615407	0.392238	0	0	3	14
GO:0043248 proteasome assembly	3	0.0615407	0.278	0.214	Biological Process	GO:0043248	proteasome assembly	0.0615407	0.392238	0	0	3	14
GO:0046785 microtubule polymerization	3	0.0615407	0.278	0.214	Biological Process	GO:0046785	microtubule polymerization	0.0615407	0.392238	0	0	3	14
GO:0061158 3'-UTR-mediated mRNA destabilization	3	0.0615407	0.278	0.214	Biological Process	GO:0061158	3'-UTR-mediated mRNA destabilization	0.0615407	0.392238	0	0	3	14
GO:0097034 mitochondrial respiratory chain complex IV biogenesis	3	0.0615407	0.278	0.214	Biological Process	GO:0097034	mitochondrial respiratory chain complex IV biogenesis	0.0615407	0.392238	0	0	3	14
GO:2000104 negative regulation of DNA-dependent DNA replication	3	0.0615407	0.278	0.214	Biological Process	GO:2000104	negative regulation of DNA-dependent DNA replication	0.0615407	0.392238	0	0	3	14
GO:0007281 germ cell development	4	0.0626506	0.371	0.174	Biological Process	GO:0007281	germ cell development	0.0626506	0.392238	0	0	4	23
GO:0030705 cytoskeleton-dependent intracellular transport	4	0.0626506	0.371	0.174	Biological Process	GO:0030705	cytoskeleton-dependent intracellular transport	0.0626506	0.392238	0	0	4	23
GO:0000724 double-strand break repair via homologous recombination	10	0.062684	0.928	0.115	Biological Process	GO:0000724	double-strand break repair via homologous recombination	0.062684	0.392238	0	0	10	87
GO:0071322 cellular response to carbohydrate stimulus	10	0.062684	0.928	0.115	Biological Process	GO:0071322	cellular response to carbohydrate stimulus	0.062684	0.392238	0	0	10	87
GO:0034248 regulation of cellular amide metabolic process	21	0.0628292	1.948	0.095	Biological Process	GO:0034248	regulation of cellular amide metabolic process	0.0628292	0.392238	0	0	21	221
GO:0048519 negative regulation of biological process	107	0.0644433	9.926	0.077	Biological Process	GO:0048519	negative regulation of biological process	0.0644433	0.392238	0	0	107	1396
GO:0000032 cell wall mannoprotein biosynthetic process	1	0.0665022	0.093	1	Biological Process	GO:0000032	cell wall mannoprotein biosynthetic process	0.0665022	0.392238	0	0	1	1
GO:0006056 mannoprotein metabolic process	1	0.0665022	0.093	1	Biological Process	GO:0006056	mannoprotein metabolic process	0.0665022	0.392238	0	0	1	1
GO:0006057 mannoprotein biosynthetic process	1	0.0665022	0.093	1	Biological Process	GO:0006057	mannoprotein biosynthetic process	0.0665022	0.392238	0	0	1	1
GO:0006114 glycerol biosynthetic process	1	0.0665022	0.093	1	Biological Process	GO:0006114	glycerol biosynthetic process	0.0665022	0.392238	0	0	1	1
GO:0006154 adenosine catabolic process	1	0.0665022	0.093	1	Biological Process	GO:0006154	adenosine catabolic process	0.0665022	0.392238	0	0	1	1
GO:0006168 adenine salvage	1	0.0665022	0.093	1	Biological Process	GO:0006168	adenine salvage	0.0665022	0.392238	0	0	1	1
GO:0006227 dUDP biosynthetic process	1	0.0665022	0.093	1	Biological Process	GO:0006227	dUDP biosynthetic process	0.0665022	0.392238	0	0	1	1
GO:0006233 dTDP biosynthetic process	1	0.0665022	0.093	1	Biological Process	GO:0006233	dTDP biosynthetic process	0.0665022	0.392238	0	0	1	1
GO:0006235 dTTP biosynthetic process	1	0.0665022	0.093	1	Biological Process	GO:0006235	dTTP biosynthetic process	0.0665022	0.392238	0	0	1	1
GO:0008587 imaginal disc-derived wing margin morphogenesis	1	0.0665022	0.093	1	Biological Process	GO:0008587	imaginal disc-derived wing margin morphogenesis	0.0665022	0.392238	0	0	1	1
GO:0009139 pyrimidine nucleoside diphosphate biosynthetic process	1	0.0665022	0.093	1	Biological Process	GO:0009139	pyrimidine nucleoside diphosphate biosynthetic process	0.0665022	0.392238	0	0	1	1
GO:0009196 pyrimidine deoxyribonucleoside diphosphate metabolic process	1	0.0665022	0.093	1	Biological Process	GO:0009196	pyrimidine deoxyribonucleoside diphosphate metabolic process	0.0665022	0.392238	0	0	1	1
GO:0009197 pyrimidine deoxyribonucleoside diphosphate biosynthetic process	1	0.0665022	0.093	1	Biological Process	GO:0009197	pyrimidine deoxyribonucleoside diphosphate biosynthetic process	0.0665022	0.392238	0	0	1	1
GO:0009212 pyrimidine deoxyribonucleoside triphosphate biosynthetic process	1	0.0665022	0.093	1	Biological Process	GO:0009212	pyrimidine deoxyribonucleoside triphosphate biosynthetic process	0.0665022	0.392238	0	0	1	1
GO:0010202 response to low fluence red light stimulus	1	0.0665022	0.093	1	Biological Process	GO:0010202	response to low fluence red light stimulus	0.0665022	0.392238	0	0	1	1
GO:0010378 temperature compensation of the circadian clock	1	0.0665022	0.093	1	Biological Process	GO:0010378	temperature compensation of the circadian clock	0.0665022	0.392238	0	0	1	1
GO:0010381 attachment of peroxisome to chloroplast	1	0.0665022	0.093	1	Biological Process	GO:0010381	attachment of peroxisome to chloroplast	0.0665022	0.392238	0	0	1	1
GO:0010685 tetracyclic triterpenoid metabolic process	1	0.0665022	0.093	1	Biological Process	GO:0010685	tetracyclic triterpenoid metabolic process	0.0665022	0.392238	0	0	1	1
GO:0010686 tetracyclic triterpenoid biosynthetic process	1	0.0665022	0.093	1	Biological Process	GO:0010686	tetracyclic triterpenoid biosynthetic process	0.0665022	0.392238	0	0	1	1
GO:0015810 aspartate transport	1	0.0665022	0.093	1	Biological Process	GO:0015810	aspartate transport	0.0665022	0.392238	0	0	1	1
GO:0015827 tryptophan transport	1	0.0665022	0.093	1	Biological Process	GO:0015827	tryptophan transport	0.0665022	0.392238	0	0	1	1
GO:0017007 protein-bilin linkage	1	0.0665022	0.093	1	Biological Process	GO:0017007	protein-bilin linkage	0.0665022	0.392238	0	0	1	1
GO:0017012 protein-phytochromobilin linkage	1	0.0665022	0.093	1	Biological Process	GO:0017012	protein-phytochromobilin linkage	0.0665022	0.392238	0	0	1	1
GO:0017085 response to insecticide	1	0.0665022	0.093	1	Biological Process	GO:0017085	response to insecticide	0.0665022	0.392238	0	0	1	1
GO:0019401 alditol biosynthetic process	1	0.0665022	0.093	1	Biological Process	GO:0019401	alditol biosynthetic process	0.0665022	0.392238	0	0	1	1
GO:0019858 cytosine metabolic process	1	0.0665022	0.093	1	Biological Process	GO:0019858	cytosine metabolic process	0.0665022	0.392238	0	0	1	1
GO:0019877 diaminopimelate biosynthetic process	1	0.0665022	0.093	1	Biological Process	GO:0019877	diaminopimelate biosynthetic process	0.0665022	0.392238	0	0	1	1
GO:0030282 bone mineralization	1	0.0665022	0.093	1	Biological Process	GO:0030282	bone mineralization	0.0665022	0.392238	0	0	1	1
GO:0030595 leukocyte chemotaxis	1	0.0665022	0.093	1	Biological Process	GO:0030595	leukocyte chemotaxis	0.0665022	0.392238	0	0	1	1
GO:0031214 biomineral tissue development	1	0.0665022	0.093	1	Biological Process	GO:0031214	biomineral tissue development	0.0665022	0.392238	0	0	1	1
GO:0031445 regulation of heterochromatin assembly	1	0.0665022	0.093	1	Biological Process	GO:0031445	regulation of heterochromatin assembly	0.0665022	0.392238	0	0	1	1
GO:0031452 negative regulation of heterochromatin assembly	1	0.0665022	0.093	1	Biological Process	GO:0031452	negative regulation of heterochromatin assembly	0.0665022	0.392238	0	0	1	1
GO:0031506 cell wall glycoprotein biosynthetic process	1	0.0665022	0.093	1	Biological Process	GO:0031506	cell wall glycoprotein biosynthetic process	0.0665022	0.392238	0	0	1	1
GO:0033388 putrescine biosynthetic process from arginine	1	0.0665022	0.093	1	Biological Process	GO:0033388	putrescine biosynthetic process from arginine	0.0665022	0.392238	0	0	1	1
GO:0033389 putrescine biosynthetic process from arginine, using agmatinase	1	0.0665022	0.093	1	Biological Process	GO:0033389	putrescine biosynthetic process from arginine, using agmatinase	0.0665022	0.392238	0	0	1	1
GO:0033591 response to L-ascorbic acid	1	0.0665022	0.093	1	Biological Process	GO:0033591	response to L-ascorbic acid	0.0665022	0.392238	0	0	1	1
GO:0034090 maintenance of meiotic sister chromatid cohesion	1	0.0665022	0.093	1	Biological Process	GO:0034090	maintenance of meiotic sister chromatid cohesion	0.0665022	0.392238	0	0	1	1
GO:0034213 quinolinate catabolic process	1	0.0665022	0.093	1	Biological Process	GO:0034213	quinolinate catabolic process	0.0665022	0.392238	0	0	1	1
GO:0034428 nuclear-transcribed mRNA catabolic process, exonucleolytic, 5'-3'	1	0.0665022	0.093	1	Biological Process	GO:0034428	nuclear-transcribed mRNA catabolic process, exonucleolytic, 5'-3'	0.0665022	0.392238	0	0	1	1
GO:0034640 establishment of mitochondrion localization by microtubule attachment	1	0.0665022	0.093	1	Biological Process	GO:0034640	establishment of mitochondrion localization by microtubule attachment	0.0665022	0.392238	0	0	1	1
GO:0035281 pre-miRNA export from nucleus	1	0.0665022	0.093	1	Biological Process	GO:0035281	pre-miRNA export from nucleus	0.0665022	0.392238	0	0	1	1
GO:0038034 signal transduction in absence of ligand	1	0.0665022	0.093	1	Biological Process	GO:0038034	signal transduction in absence of ligand	0.0665022	0.392238	0	0	1	1
GO:0039694 viral RNA genome replication	1	0.0665022	0.093	1	Biological Process	GO:0039694	viral RNA genome replication	0.0665022	0.392238	0	0	1	1
GO:0039703 RNA replication	1	0.0665022	0.093	1	Biological Process	GO:0039703	RNA replication	0.0665022	0.392238	0	0	1	1
GO:0042256 mature ribosome assembly	1	0.0665022	0.093	1	Biological Process	GO:0042256	mature ribosome assembly	0.0665022	0.392238	0	0	1	1
GO:0042754 negative regulation of circadian rhythm	1	0.0665022	0.093	1	Biological Process	GO:0042754	negative regulation of circadian rhythm	0.0665022	0.392238	0	0	1	1
GO:0043096 purine nucleobase salvage	1	0.0665022	0.093	1	Biological Process	GO:0043096	purine nucleobase salvage	0.0665022	0.392238	0	0	1	1
GO:0045798 negative regulation of chromatin assembly or disassembly	1	0.0665022	0.093	1	Biological Process	GO:0045798	negative regulation of chromatin assembly or disassembly	0.0665022	0.392238	0	0	1	1
GO:0046072 dTDP metabolic process	1	0.0665022	0.093	1	Biological Process	GO:0046072	dTDP metabolic process	0.0665022	0.392238	0	0	1	1
GO:0046075 dTTP metabolic process	1	0.0665022	0.093	1	Biological Process	GO:0046075	dTTP metabolic process	0.0665022	0.392238	0	0	1	1
GO:0046077 dUDP metabolic process	1	0.0665022	0.093	1	Biological Process	GO:0046077	dUDP metabolic process	0.0665022	0.392238	0	0	1	1
GO:0046083 adenine metabolic process	1	0.0665022	0.093	1	Biological Process	GO:0046083	adenine metabolic process	0.0665022	0.392238	0	0	1	1
[truncated: 4,438 more rows]

## Sheet: Supplemental Table S5
KEGG Enrichment Analysis of Differential Spliced Genes (DSG)
[truncated: 119 more rows]

[truncated: 3 more sheets: Supplemental Table S6, Supplemental Table S7, Supplemental Table S8]
